# Supplementary material for: Review of the state of science and evaluation of currently available in silico prediction models for reproductive and developmental toxicity: A case study on pesticides
Source: Birth Defects Res. 2022 Jun 24;114(14):812–42. doi: 10.1002/bdr2.2062 (PMC9545887; doi:10.1002/bdr2.2062)
Supplement: Supplementary file 2 — Data S2. Supporting information. [file BDR2-114-812-s002.xlsx]

## Sheet: Table S1_PesticideDB
Table S1: List of all pesticides used for testing the suitability of different in silico models for predicting reprotoxicity. A description of all columns can be found in SupTable 2.
Pesticide Description							BCPC’s Compendium of Pesticide Common Names		Resistance Action Committee (RAC) Poster						ECHA classification according to CLP					Reprotoxic to specific endpoints?
Common Pesticide Name	CAS No.	SMILES	2D (canonical) SMILES	IUPAC Name	InChI Key	2D InChI Key	Pesticide Type	Chem. Group	RAC Poster	Affected Physiological Function	MOA Code	MOA	Chem. Group	Chemical Group	ATP inserted/update	Source	Hazard Class and Category	Hazard Statements	Reprotoxicant?	DevTox	Female Reprotox_Rat	Male Reprotox_Rat	Fetus Dysm_Rat	Fetus Dysm_Rabbit
1,3-dichloropropene	542-75-6	C(C=CCl)Cl	C(C=CCl)Cl	(EZ)-1,3-dichloropropene	UOORRWUZONOOLO-UHFFFAOYSA-N	UOORRWUZONOOLO-UHFFFAOYSA-N	nematicides	fumigant nematicides	?	?	?	?	?	fumigant	CLP00/ATP01	GHS, EU	Flam. Liq. 3 / Acute Tox. 3 * / Acute Tox. 4 * / Asp. Tox. 1 / STOT SE 3 / Skin Irrit. 2 / Eye Irrit. 2 / Skin Sens. 1 / Aquatic Acute 1 / Aquatic Chronic 1	H226 / H311 / H301 / H332 / H304 / H335 / H315 / H319 / H317 / H400 / H410	NO	NO	NO	NO	NO	NO
1,4-dimethylnaphthalene	571-58-4	CC1=CC=C(C2=CC=CC=C12)C	CC1=CC=C(C2=CC=CC=C12)C		APQSQLNWAIULLK-UHFFFAOYSA-N	APQSQLNWAIULLK-UHFFFAOYSA-N	plant growth regulators	growth inhibitors	?	?	?	?	?	unclassified	Proposal	RAC opinion	Asp. Tox. 1 / Acute Tox. 4 / Eye Irrit. 2 / Aquatic Acute 1 / Aquatic Chronic 3	H304 / H302 / H319 / H400 / H412	NO	NO	NO	NO	NO	NO
1-methylcyclopropene	3100-04-7	CC1=CC1	CC1=CC1	1-methylcyclopropene	SHDPRTQPPWIEJG-UHFFFAOYSA-N	SHDPRTQPPWIEJG-UHFFFAOYSA-N	plant growth regulators	ethylene inhibitors	?	?	?	?	?	ethylene inhibitor	Proposal	CLP notifications	Not Classified	Not Classified	NO	NO	NO	NO	NO	NO
2,4-D	94-75-7	C1=CC(=C(C=C1Cl)Cl)OCC(=O)O	C1=CC(=C(C=C1Cl)Cl)OCC(=O)O	(2,4-dichlorophenoxy)acetic acid	OVSKIKFHRZPJSS-UHFFFAOYSA-N	OVSKIKFHRZPJSS-UHFFFAOYSA-N	herbicides, plant growth regulators	phenoxyacetic herbicides, auxins	HRAC	Cell Division and Growth	4	Auxin Mimics	Phenoxy-carboxylates	phenoxycarboxylate	CLP00	GHS, EU	Acute Tox. 4 * / STOT SE 3 / Eye Dam. 1 / Skin Sens. 1 / Aquatic Chronic 3	H302 / H335 / H318 / H317 / H412	NO	NO	NO	NO	NO	NO
2,4-DB	94-82-6	C1=CC(=C(C=C1Cl)Cl)OCCCC(=O)O	C1=CC(=C(C=C1Cl)Cl)OCCCC(=O)O	4-(2,4-dichlorophenoxy)butyric acid	YIVXMZJTEQBPQO-UHFFFAOYSA-N	YIVXMZJTEQBPQO-UHFFFAOYSA-N	herbicides, plant growth regulators	phenoxybutyric herbicides, auxins	HRAC	Cell Division and Growth	4	Auxin Mimics	Phenoxy-carboxylates	phenoxycarboxylate	CLP00	GHS, EU	Acute Tox. 4 * / Aquatic Chronic 2	H302 / H411	NO	NO	NO	NO	NO	NO
2,5 dichlorobenzoic acid methylester	2905-69-3	COC(=O)C1=C(C=CC(=C1)Cl)Cl	COC(=O)C1=C(C=CC(=C1)Cl)Cl		SPJQBGGHUDNAIC-UHFFFAOYSA-N	SPJQBGGHUDNAIC-UHFFFAOYSA-N	fungicides	aromatic fungicides	?	?	?	?	?	unclassified	ATP06	GHS, EU	Acute Tox. 4 / STOT SE 3 / Aquatic Chronic 2	H302 / H336 / H411	NO	NO	NO	NO	NO	NO
24‐epibrassinolide	72962-43-7	C[C@@H]([C@H]1CC[C@@H]2[C@@]1(CC[C@H]3[C@H]2COC(=O)[C@@H]4[C@@]3(C[C@H]([C@H](C4)O)O)C)C)[C@H]([C@@H]([C@@H](C)C(C)C)O)O	CC(C)C(C)C(C(C(C)C1CCC2C1(CCC3C2COC(=O)C4C3(CC(C(C4)O)O)C)C)O)O	(3aS,5S,6R,7aR,7bS,9aS,10R,12aS,12bS)-10-[(1S,2R,3R,4S)-2,3-dihydroxy-1,4,5-trimethylhexyl]hexadecahydro-5,6-dihydroxy-7a,9a-dimethyl-3H-benzo[c]indeno[5,4-e]oxepin-3-one	IXVMHGVQKLDRKH-KNBKMWSGSA-N	IXVMHGVQKLDRKH-UHFFFAOYSA-N	plant growth regulators	growth stimulators	?	?	?	?	?	brassinosteroid	Proposal	RAC opinion	Aquatic Chronic 4	H413	NO	NO	NO	NO	NO	NO
2-naphthyloxyacetic acid	120-23-0	C1=CC=C2C=C(C=CC2=C1)OCC(=O)O	C1=CC=C2C=C(C=CC2=C1)OCC(=O)O		RZCJYMOBWVJQGV-UHFFFAOYSA-N	RZCJYMOBWVJQGV-UHFFFAOYSA-N	plant growth regulators	auxins	?	?	?	?	?	phenoxycarboxylate	Proposal	CLP notifications	Acute Tox. 4 / Eye Irrit. 2 / Skin Irrit. 2 / STOT SE 3	H302 / H315 / H319 / H335	NO	NO	NO	NO	NO	NO
2-phenylphenol	90-43-7	C1=CC=C(C=C1)C2=CC=CC=C2O	C1=CC=C(C=C1)C2=CC=CC=C2O	biphenyl-2-ol	LLEMOWNGBBNAJR-UHFFFAOYSA-N	LLEMOWNGBBNAJR-UHFFFAOYSA-N	fungicides	unclassified fungicides	?	?	?	?	?	unclassified	CLP00	GHS, EU	STOT SE 3 / Skin Irrit. 2 / Eye Irrit. 2 / Aquatic Acute 1	H335 / H315 / H319 / H400	NO	NO	NO	NO	NO	NO
6-benzyladenine	1214-39-7	C1=CC=C(C=C1)CNC2=NC=NC3=C2NC=N3	C1=CC=C(C=C1)CNC2=NC=NC3=C2NC=N3	N-benzyladenineorN-benzyl-7H-purin-6-amine	NWBJYWHLCVSVIJ-UHFFFAOYSA-N	NWBJYWHLCVSVIJ-UHFFFAOYSA-N	plant growth regulators	cytokinins	?	?	?	?	?	cytokinin	Proposal	CLP notifications	Aquatic Acute 1 / Acute Tox. 4 / Repr. 2 / Aquatic Chronic 2	H302 / H361 / H400 / H411	YES	YES	NO	NO	YES	NO
8-hydroxyquinoline	148-24-3	C1=CC2=C(C(=C1)O)N=CC=C2	C1=CC2=C(C(=C1)O)N=CC=C2		MCJGNVYPOGVAJF-UHFFFAOYSA-N	MCJGNVYPOGVAJF-UHFFFAOYSA-N	fungicides	quinoline fungicides	?	?	?	?	?	quinoline	ATP10	GHS, EU	Repr. 1B / Acute Tox. 3 / Eye Dam. 1 / Skin Sens. 1 / Aquatic Acute 1 / Aquatic Chronic 1	H360D / H301 / H318 / H317 / H400 / H410	YES	YES	NO	NO	NO	YES
acequinocyl	57960-19-7	CCCCCCCCCCCCC1=C(C(=O)C2=CC=CC=C2C1=O)OC(=O)C	CCCCCCCCCCCCC1=C(C(=O)C2=CC=CC=C2C1=O)OC(=O)C	3-dodecyl-1,4-dihydro-1,4-dioxo-2-naphthyl acetate	QDRXWCAVUNHOGA-UHFFFAOYSA-N	QDRXWCAVUNHOGA-UHFFFAOYSA-N	acaricides	unclassified acaricides	IRAC	Respiration	20B	Mitochondrial complex III electron transport inhibitors	Acequinocyl	unclassified	ATP03	GHS, EU	STOT SE 1 / STOT RE 2 / Skin Sens. 1 / Aquatic Acute 1 / Aquatic Chronic 1	H370 (lung) (Inhalation) / H373 (blood system) / H317 / H400 / H410	NO	NO	NO	NO	NO	NO
acetamiprid	135410-20-7	CN(Cc1ccc(Cl)nc1)\C(=N\C#N)\C	CC(=NC#N)N(C)CC1=CN=C(C=C1)Cl	(E)-N1-[(6-chloro-3-pyridyl)methyl]-N2-cyano-N1-methylacetamidine	WCXDHFDTOYPNIE-RIYZIHGNSA-N	WCXDHFDTOYPNIE-UHFFFAOYSA-N	insecticides	pyridylmethylamine neonicotinoid insecticides	IRAC	Nerve and Muscle	4A	Nicotinic acetylcholine receptor competitive modulators	Neonicotinoids	neonicotinoid	ATP01	GHS, EU	Acute Tox. 4 * / Aquatic Chronic 3	H302 / H412	NO	NO	NO	NO	NO	NO
acetochlor	34256-82-1	CCC1=CC=CC(=C1N(COCC)C(=O)CCl)C	CCC1=CC=CC(=C1N(COCC)C(=O)CCl)C	2-chloro-N-ethoxymethyl-6'-ethylacet-o-toluidide	VTNQPKFIQCLBDU-UHFFFAOYSA-N	VTNQPKFIQCLBDU-UHFFFAOYSA-N	herbicides	chloroacetanilide herbicides	HRAC	Cellular Metabolism	15	Inhibition of Very Long-Chain Fatty Acid Synthesis	α-Chloroacetamides	chloroacetamide	CLP00/ATP09	GHS, EU	Carc. 2 / Repr. 2 / Acute Tox. 4 / STOT SE 3 / STOT RE 2 / Skin Irrit. 2 / Skin Sens. 1 / Aquatic Acute 1 / Aquatic Chronic 1	H351 / H361f / H332 / H335 / H373 (kidney) / H315 / H317 / H400 / H410	YES	NO	NO	NO	NO	NO
acibenzolar-S-methyl	135158-54-2	CSC(=O)C1=C2C(=CC=C1)N=NS2	CSC(=O)C1=C2C(=CC=C1)N=NS2	S-methyl benzo[1,2,3]thiadiazole-7-carbothioate	UELITFHSCLAHKR-UHFFFAOYSA-N	UELITFHSCLAHKR-UHFFFAOYSA-N	fungicides, plant activators	unclassified fungicides	FRAC	host plant defence induction	P1	salicylate-related	benzo-thiadiazole (BTH)	benzothiadiazole	CLP00	GHS, EU	STOT SE 3 / Skin Irrit. 2 / Eye Irrit. 2 / Skin Sens. 1 / Aquatic Acute 1 / Aquatic Chronic 1	H335 / H315 / H319 / H317 / H400 / H410	NO	NO	NO	NO	NO	NO
aclonifen	74070-46-5	C1=CC=C(C=C1)OC2=C(C(=C(C=C2)[N+](=O)[O-])N)Cl	C1=CC=C(C=C1)OC2=C(C(=C(C=C2)[N+](=O)[O-])N)Cl	2-chloro-6-nitro-3-phenoxyaniline	DDBMQDADIHOWIC-UHFFFAOYSA-N	DDBMQDADIHOWIC-UHFFFAOYSA-N	herbicides	nitrophenyl ether herbicides	HRAC	Light Activation of ROS	32	Inhibition of Solanesyl Diphosphate Synthase	Diphenyl ether	diphenylether	CLP00/ATP05	GHS, EU	Carc. 2 / Skin Sens. 1A / Aquatic Acute 1 / Aquatic Chronic 1	H351 / H317 / H400 / H410	NO	NO	NO	NO	NO	NO
acrinathrin	101007-06-1	CC1([C@H]([C@H]1C(=O)O[C@H](C#N)C2=CC(=CC=C2)OC3=CC=CC=C3)/C=C\C(=O)OC(C(F)(F)F)C(F)(F)F)C	CC1(C(C1C(=O)OC(C#N)C2=CC(=CC=C2)OC3=CC=CC=C3)C=CC(=O)OC(C(F)(F)F)C(F)(F)F)C	(S)-a-cyano-3-phenoxybenzyl (Z)-(1R,3S)-2,2-dimethyl-3-[2-(2,2,2-trifluoro-1-trifluoromethylethoxycarbonyl)vinyl]cyclopropanecarboxylateor(S)-a-cyano-3-phenoxybenzyl (Z)-(1R)-cis-2,2-dimethyl-3-[2-(2,2,2-trifluoro-1-trifluoromethylethoxycarbonyl)vinyl]cyclopropanecarboxylate	YLFSVIMMRPNPFK-WEQBUNFVSA-N	YLFSVIMMRPNPFK-UHFFFAOYSA-N	acaricides, insecticides	pyrethroid ester acaricides, pyrethroid ester insecticides	?	?	?	?	?	pyrethroid	Proposal	CLP notifications	Acute Tox. 4 / Aquatic Acute 1 / Aquatic Chronic 1	H332 / H400 / H410	NO	NO	NO	NO	NO	NO
alpha‐cypermethrin	67375-30-8	CC1([C@@H]([C@@H]1C(=O)O[C@@H](C#N)C2=CC(=CC=C2)OC3=CC=CC=C3)C=C(Cl)Cl)C.CC1([C@H]([C@H]1C(=O)O[C@H](C#N)C2=CC(=CC=C2)OC3=CC=CC=C3)C=C(Cl)Cl)C	CC1(C(C1C(=O)OC(C#N)C2=CC(=CC=C2)OC3=CC=CC=C3)C=C(Cl)Cl)C	racemate comprising (R)-a-cyano-3-phenoxybenzyl (1S,3S)-3-(2,2-dichlorovinyl)-2,2-dimethylcyclopropanecarboxylate and (S)-a-cyano-3-phenoxybenzyl (1R,3R)-3-(2,2-dichlorovinyl)-2,2-dimethylcyclopropanecarboxylateorracemate comprising (R)-a-cyano-3-phenoxybenzyl (1S)-cis-3-(2,2-dichlorovinyl)-2,2-dimethylcyclopropanecarboxylate and (S)-a-cyano-3-phenoxybenzyl (1R)-cis-3-(2,2-dichlorovinyl)-2,2-dime…	GUQZCTLEJXHSIH-RZAVTOELSA-N	KAATUXNTWXVJKI-UHFFFAOYSA-N	acaricides, insecticides	pyrethroid ester acaricides, pyrethroid ester insecticides	IRAC	Nerve and Muscle	3A	Sodium channel modulators	Pyrethroids, Pyrethrins	pyrethroid	CLP00/ATP01	GHS, EU	Acute Tox. 3 * / STOT SE 3 / STOT RE 2 * / Aquatic Acute 1 / Aquatic Chronic 1	H301 / H335 / H373 ** / H400 / H410	NO	NO	NO	NO	NO	NO
ametoctradin	865318-97-4	CCCCCCCCC1=C(N2C(=NC=N2)N=C1CC)N	CCCCCCCCC1=C(N2C(=NC=N2)N=C1CC)N	5-ethyl-6-octyl[1,2,4]triazolo[1,5-a]pyrimidin-7-amine	GGKQIOFASHYUJZ-UHFFFAOYSA-N	GGKQIOFASHYUJZ-UHFFFAOYSA-N	fungicides	triazolopyrimidine fungicides	FRAC	respiration	C8	complex III: cytochrome bc1 (ubiquinone reductase) at Qo site, stigmatellin binding sub-site	triazolo-pyrimidylamine	triazolopyrimidylamine	Proposal	CLP notifications	Acute Tox. 4	H302	NO	NO	NO	NO	NO	NO
amidosulfuron	120923-37-7	CN(S(=O)(=O)C)S(=O)(=O)NC(=O)NC1=NC(=CC(=N1)OC)OC	CN(S(=O)(=O)C)S(=O)(=O)NC(=O)NC1=NC(=CC(=N1)OC)OC	1-(4,6-dimethoxypyrimidin-2-yl)-3-mesyl(methyl)sulfamoylurea	CTTHWASMBLQOFR-UHFFFAOYSA-N	CTTHWASMBLQOFR-UHFFFAOYSA-N	herbicides	pyrimidinylsulfonylurea herbicides	HRAC	Cellular Metabolism	2	Inhibition of Acetolactate Synthase	Sulfonylureas	sulfonylurea	ATP05	GHS, EU	Aquatic Acute 1 / Aquatic Chronic 1	H400 / H410	NO	NO	NO	NO	NO	NO
aminopyralid	150114-71-9	C1=C(C(=C(N=C1Cl)C(=O)O)Cl)N	C1=C(C(=C(N=C1Cl)C(=O)O)Cl)N	4-amino-3,6-dichloropyridine-2-carboxylic acidor4-amino-3,6-dichloropicolinic acid	NIXXQNOQHKNPEJ-UHFFFAOYSA-N	NIXXQNOQHKNPEJ-UHFFFAOYSA-N	herbicides	picolinic acid herbicides, pyridine herbicides	HRAC	Cell Division and Growth	4	Auxin Mimics	Pyridine-carboxylates	pyridine carboxylates	Proposal	CLP notifications	Eye Dam. 1 / Aquatic Chronic 2	H318 / H412	NO	NO	NO	NO	NO	NO
amisulbrom	348635-87-0	CC1=C(C2=C(N1S(=O)(=O)C3=NN(C=N3)S(=O)(=O)N(C)C)C=C(C=C2)F)Br	CC1=C(C2=C(N1S(=O)(=O)C3=NN(C=N3)S(=O)(=O)N(C)C)C=C(C=C2)F)Br	3-(3-bromo-6-fluoro-2-methyl-1H-indol-1-ylsulfonyl)-N,N-dimethyl-1H-1,2,4-triazole-1-sulfonamide	BREATYVWRHIPIY-UHFFFAOYSA-N	BREATYVWRHIPIY-UHFFFAOYSA-N	fungicides	sulfonamide fungicides, triazole fungicides	FRAC	respiration	C4	complex III: cytochrome bc1 (ubiquinone reductase) at Qi site	sulfamoyl-triazole	sulfamoyl triazole	ATP13	GHS, EU	Carc. 2 / Eye Irrit. 2 / Aquatic Acute 1 / Aquatic Chronic 1	H351 / H319 / H400 / H410	NO	NO	NO	NO	NO	NO
amitrole	61-82-5	NC1=NNC=N1	NC1=NNC=N1	1H-1,2,4-triazol-3-amine	KLSJWNVTNUYHDU-UHFFFAOYSA-N	KLSJWNVTNUYHDU-UHFFFAOYSA-N	herbicides	triazole herbicides	HRAC	Light Activation of ROS	34	Inhibition of Lycopene Cyclase	Triazole	triazole	CLP00	GHS, EU	Repr. 2 / STOT RE 2 * / Aquatic Chronic 2	H361d *** / H373 ** / H411	YES	YES	NO	NO	NO	YES
asulam	3337-71-1	COC(=O)NS(=O)(=O)C1=CC=C(C=C1)N	COC(=O)NS(=O)(=O)C1=CC=C(C=C1)N	methyl sulfanilylcarbamate	VGPYEHKOIGNJKV-UHFFFAOYSA-N	VGPYEHKOIGNJKV-UHFFFAOYSA-N	herbicides	carbamate herbicides, sulfonamide herbicides	HRAC	Cellular Metabolism	18	Inhibition of Dihydropteroate Synthase	Carbamate	carbamate	Proposal	CLP notifications	Acute Tox. 4	H302	NO	NO	NO	NO	NO	NO
azadirachtin	11141-17-6	C/C=C(\C)/C(=O)O[C@H]1C[C@H]([C@]2(CO[C@@H]3[C@@H]2[C@]14CO[C@@]([C@H]4[C@]([C@@H]3O)(C)[C@@]56[C@@H]7C[C@H]([C@@]5(O6)C)[C@]8(C=CO[C@H]8O7)O)(C(=O)OC)O)C(=O)OC)OC(=O)C	CC=C(C)C(=O)OC1CC(C2(COC3C2C14COC(C4C(C3O)(C)C56C7CC(C5(O6)C)C8(C=COC8O7)O)(C(=O)OC)O)C(=O)OC)OC(=O)C	dimethyl (2aR,3S,4S,4aR,5S,7aS,8S,10R,10aS,10bR)-10-acetoxy-3,5-dihydroxy-4-[(1aR,2S,3aS,6aS,7S,7aS)-6a-hydroxy-7a-methyl-3a,6a,7,7a-tetrahydro-2,7-methanofuro[2,3-b]oxireno[e]oxepin-1a(2H)-yl]-4-methyl-8-{[(2E)-2-methylbut-2-enoyl]oxy}octahydro-1H-naphtho[1,8a-c:4,5-b'c']difuran-5,10a(8H)-dicarboxylate	FTNJWQUOZFUQQJ-NDAWSKJSSA-N	FTNJWQUOZFUQQJ-UHFFFAOYSA-N	insecticides	botanical insecticides	?	?	?	?	?	unclassified	Proposal	CLP notifications	Not Classified	Not Classified	NO	NO	NO	NO	NO	NO
azimsulfuron	120162-55-2	CN1C(=C(C=N1)C2=NN(N=N2)C)S(=O)(=O)NC(=O)NC3=NC(=CC(=N3)OC)OC	CN1C(=C(C=N1)C2=NN(N=N2)C)S(=O)(=O)NC(=O)NC3=NC(=CC(=N3)OC)OC	1-(4,6-dimethoxypyrimidin-2-yl)-3-[1-methyl-4-(2-methyl-2H-tetrazol-5-yl)pyrazol-5-ylsulfonyl]urea	MAHPNPYYQAIOJN-UHFFFAOYSA-N	MAHPNPYYQAIOJN-UHFFFAOYSA-N	herbicides	pyrazole herbicides, pyrimidinylsulfonylurea herbicides	HRAC	Cellular Metabolism	2	Inhibition of Acetolactate Synthase	Sulfonylureas	sulfonylurea	CLP00/ATP01	GHS, EU	Aquatic Acute 1 / Aquatic Chronic 1	H400 / H410	NO	NO	NO	NO	NO	NO
azoxystrobin	131860-33-8	CO/C=C(\C1=CC=CC=C1OC2=NC=NC(=C2)OC3=CC=CC=C3C#N)/C(=O)OC	COC=C(C1=CC=CC=C1OC2=NC=NC(=C2)OC3=CC=CC=C3C#N)C(=O)OC	methyl (2E)-2-{2-[6-(2-cyanophenoxy)pyrimidin-4-yloxy]phenyl}-3-methoxyacrylate	WFDXOXNFNRHQEC-GHRIWEEISA-N	WFDXOXNFNRHQEC-UHFFFAOYSA-N	fungicides	methoxyacrylate strobilurin fungicides	FRAC	respiration	C3	complex III: cytochrome bc1 (ubiquinol oxidase) at Qo site (cyt b gene)	methoxy-acrylates	strobilurin	CLP00/ATP15	GHS, EU	Acute Tox. 3 / Aquatic Acute 1 / Aquatic Chronic 1	H331 / H400 / H410	NO	NO	NO	NO	NO	NO
benalaxyl	71626-11-4	CC1=C(N(C(CC2=CC=CC=C2)=O)C(C(OC)=O)C)C(C)=CC=C1	CC1=C(N(C(CC2=CC=CC=C2)=O)C(C(OC)=O)C)C(C)=CC=C1	methyl N-(phenylacetyl)-N-(2,6-xylyl)-DL-alaninate	CJPQIRJHIZUAQP-UHFFFAOYSA-N	CJPQIRJHIZUAQP-UHFFFAOYSA-N	fungicides	acylamino acid fungicides, anilide fungicides	FRAC	nucleic acids metabolism	A1	RNA polymerase I	acylalanines	acylalanine	CLP00	GHS, EU	Aquatic Acute 1 / Aquatic Chronic 1	H400 / H410	NO	NO	NO	NO	NO	NO
benalaxyl-M	98243-83-5	Cc1cccc(c1N([C@H](C)C(=O)OC)C(=O)Cc2ccccc2)C	CC1=C(C(=CC=C1)C)N(C(C)C(=O)OC)C(=O)CC2=CC=CC=C2	methyl N-(phenylacetyl)-N-(2,6-xylyl)-D-alaninate	CJPQIRJHIZUAQP-MRXNPFEDSA-N	CJPQIRJHIZUAQP-UHFFFAOYSA-N	fungicides	acylamino acid fungicides, anilide fungicides	FRAC	nucleic acids metabolism	A1	RNA polymerase I	acylalanines	acylalanine	Proposal	CLP notifications	Aquatic Chronic 2	H411	NO	NO	NO	NO	NO	NO
benfluralin	1861-40-1	CCCCN(CC)C1=C(C=C(C=C1[N+](=O)[O-])C(F)(F)F)[N+](=O)[O-]	CCCCN(CC)C1=C(C=C(C=C1[N+](=O)[O-])C(F)(F)F)[N+](=O)[O-]	N-butyl-N-ethyl-a,a,a-trifluoro-2,6-dinitro-p-toluidine	SMDHCQAYESWHAE-UHFFFAOYSA-N	SMDHCQAYESWHAE-UHFFFAOYSA-N	herbicides	dinitroaniline herbicides	?	?	?	?	?	dinitroaniline	Proposal	RAC opinion	Skin Irrit. 2 / Eye Irrit. 2 / Skin Sens. 1 / Canc. 2 / Repr. 2 / Aquatic Acute 1 / Aquatic Chronic 1	H315 / H319 / H317 / H351 / H361d / H400 / H410	YES	YES	NO	NO	YES	NO
benfuracarb	82560-54-1	CCOC(=O)CCN(C(C)C)SN(C)C(=O)OC1=CC=CC2=C1OC(C2)(C)C	CCOC(=O)CCN(C(C)C)SN(C)C(=O)OC1=CC=CC2=C1OC(C2)(C)C	ethyl N-[2,3-dihydro-2,2-dimethylbenzofuran-7-yloxycarbonyl(methyl)aminothio]-N-isopropyl-b-alaninate	FYZBOYWSHKHDMT-UHFFFAOYSA-N	FYZBOYWSHKHDMT-UHFFFAOYSA-N	insecticides	benzofuranyl methylcarbamate insecticides	?	?	?	?	?	carbamate	CLP00/ATP01	GHS, EU	Repr. 2 / Acute Tox. 3 * / Acute Tox. 4 * / Aquatic Acute 1 / Aquatic Chronic 1	H361f *** / H331 / H302 / H400 / H410	YES	NO	NO	YES	NO	NO
bentazone	25057-89-0	CC(C)N1C(=O)C2=CC=CC=C2NS1(=O)=O	CC(C)N1C(=O)C2=CC=CC=C2NS1(=O)=O	3-isopropyl-1H-2,1,3-benzothiadiazin-4(3H)-one 2,2-dioxide	ZOMSMJKLGFBRBS-UHFFFAOYSA-N	ZOMSMJKLGFBRBS-UHFFFAOYSA-N	herbicides	unclassified herbicides	?	?	?	?	?	benzothiazinone	CLP00	GHS, EU	Acute Tox. 4 * / Eye Irrit. 2 / Skin Sens. 1 / Aquatic Chronic 3	H302 / H319 / H317 / H412	NO	NO	NO	NO	NO	NO
benzoic acid	65-85-0	C1=CC=C(C=C1)C(=O)O	C1=CC=C(C=C1)C(=O)O		WPYMKLBDIGXBTP-UHFFFAOYSA-N	WPYMKLBDIGXBTP-UHFFFAOYSA-N	fungicides, insecticides	aromatic fungicides, unclassified insecticides	?	?	?	?	?	unclassified	ATP06	GHS, EU	STOT RE 1 / Skin Irrit. 2 / Eye Dam. 1	H372 (lungs) (Inhalation) / H315 / H318	NO	NO	NO	NO	NO	NO
benzovindiflupyr	1072957-71-1	CN1C=C(C(=N1)C(F)F)C(=O)NC2=CC=CC3=C2C4CCC3C4=C(Cl)Cl	CN1C=C(C(=N1)C(F)F)C(=O)NC2=CC=CC3=C2C4CCC3C4=C(Cl)Cl	N-[(1RS,4SR)-9-(dichloromethylene)-1,2,3,4-tetrahydro-1,4-methanonaphthalen-5-yl]-3-(difluoromethyl)-1-methylpyrazole-4-carboxamide	CCCGEKHKTPTUHJ-UHFFFAOYSA-N	CCCGEKHKTPTUHJ-UHFFFAOYSA-N	fungicides	pyrazolecarboxamide fungicides	FRAC	respiration	C2	complex II: succinate-dehydrogenase	pyrazole-4-carboxamides	pyrazolecarboxamide	ATP09	GHS, EU	Acute Tox. 3 / Aquatic Acute 1 / Aquatic Chronic 1	H331 / H301 / H400 / H410	NO	NO	NO	NO	NO	NO
beta-cyfluthrin	68359-37-5	CC1([C@@H]([C@H]1C(=O)O[C@H](C#N)C2=CC(=C(C=C2)F)OC3=CC=CC=C3)C=C(Cl)Cl)C.CC1([C@H]([C@@H]1C(=O)O[C@@H](C#N)C2=CC(=C(C=C2)F)OC3=CC=CC=C3)C=C(Cl)Cl)C.CC1([C@@H]([C@@H]1C(=O)O[C@@H](C#N)C2=CC(=C(C=C2)F)OC3=CC=CC=C3)C=C(Cl)Cl)C.CC1([C@H]([C@H]1C(=O)O[C@H](C#N)C2=CC(=C(C=C2)F)OC3=CC=CC=C3)C=C(Cl)Cl)C	CC1(C(C1C(=O)OC(C#N)C2=CC(=C(C=C2)F)OC3=CC=CC=C3)C=C(Cl)Cl)C	reaction mixture comprising the enantiomeric pair (R)-a-cyano-4-fluoro-3-phenoxybenzyl (1S,3S)-3-(2,2-dichlorovinyl)-2,2-dimethylcyclopropanecarboxylate and (S)-a-cyano-4-fluoro-3-phenoxybenzyl (1R,3R)-3-(2,2-dichlorovinyl)-2,2-dimethylcyclopropanecarboxylate in ratio 1:2 with the enantiomeric pair (R)-a-cyano-4-fluoro-3-phenoxybenzyl (1S,3R)-3-(2,2-dichlorovinyl)-2,2-dimethylcyclopropanecarboxyl…	MUAQRFLDMBWWOD-XWJCWIGJSA-N	QQODLKZGRKWIFG-UHFFFAOYSA-N	insecticides	pyrethroid ester insecticides	?	?	?	?	?	pyrethroid	CLP00/ATP01	GHS, EU	Acute Tox. 2 * / Acute Tox. 3 * / Aquatic Acute 1 / Aquatic Chronic 1	H300 / H331 / H400 / H410	NO	NO	NO	NO	NO	NO
bifenazate	149877-41-8	CC(C)OC(=O)NNC1=C(C=CC(=C1)C2=CC=CC=C2)OC	CC(C)OC(=O)NNC1=C(C=CC(=C1)C2=CC=CC=C2)OC	isopropyl 3-(4-methoxybiphenyl-3-yl)carbazateorisopropyl 2-(4-methoxybiphenyl-3-yl)hydrazinoformate	VHLKTXFWDRXILV-UHFFFAOYSA-N	VHLKTXFWDRXILV-UHFFFAOYSA-N	acaricides	carbazate acaricides	IRAC	Respiration	20D	Mitochondrial complex III electron transport inhibitors	Bifenazate	carbazate	ATP07	GHS, EU	STOT RE 2 / Skin Sens. 1 / Aquatic Acute 1 / Aquatic Chronic 1	H373 / H317 / H400 / H410	NO	NO	NO	NO	NO	NO
bifenox	42576-02-3	COC(=O)C1=C(C=CC(=C1)OC2=C(C=C(C=C2)Cl)Cl)[N+](=O)[O-]	COC(=O)C1=C(C=CC(=C1)OC2=C(C=C(C=C2)Cl)Cl)[N+](=O)[O-]	methyl 5-(2,4-dichlorophenoxy)-2-nitrobenzoate	SUSRORUBZHMPCO-UHFFFAOYSA-N	SUSRORUBZHMPCO-UHFFFAOYSA-N	herbicides	nitrophenyl ether herbicides	HRAC	Light Activation of ROS	14	Inhibition of Protoporphyrinogen Oxidase	Diphenyl ethers	diphenylether	Proposal	CLP notifications	Aquatic Chronic 1 / Aquatic Acute 1	H400 / H410	NO	NO	NO	NO	NO	NO
bifenthrin	82657-04-3	CC1=C(C=CC=C1C2=CC=CC=C2)COC(=O)[C@@H]3C([C@@H]3/C=C(\Cl)/C(F)(F)F)(C)C.CC1=C(C=CC=C1C2=CC=CC=C2)COC(=O)[C@H]3C([C@H]3/C=C(\Cl)/C(F)(F)F)(C)C	CC1=C(C=CC=C1C2=CC=CC=C2)COC(=O)C3C(C3(C)C)C=C(C(F)(F)F)Cl	2-methylbiphenyl-3-ylmethyl (1RS,3RS)-3-[(Z)-2-chloro-3,3,3-trifluoroprop-1-enyl]-2,2-dimethylcyclopropanecarboxylateor2-methylbiphenyl-3-ylmethyl (1RS)-cis-3-[(Z)-2-chloro-3,3,3-trifluoroprop-1-enyl]-2,2-dimethylcyclopropanecarboxylate	OXCDWLBJSLVWHB-LKRLXIKPSA-N	OMFRMAHOUUJSGP-UHFFFAOYSA-N	acaricides, insecticides	pyrethroid ester acaricides, pyrethroid ester insecticides	IRAC	Nerve and Muscle	3A	Sodium channel modulators	Pyrethroids, Pyrethrins	pyrethroid	ATP05	GHS, EU	Carc. 2 / Acute Tox. 2 / Acute Tox. 3 / STOT RE 1 / Skin Sens. 1B / Aquatic Acute 1 / Aquatic Chronic 1	H351 / H300 / H331 / H372 (nervous system) / H317 / H400 / H410	NO	NO	NO	NO	NO	NO
bispyribac-sodium	125401-92-5	COC1=CC(=NC(=N1)OC2=C(C(=CC=C2)OC3=NC(=CC(=N3)OC)OC)C(=O)[O-])OC.[Na+]	COC1=CC(=NC(=N1)OC2=C(C(=CC=C2)OC3=NC(=CC(=N3)OC)OC)C(=O)[O-])OC	sodium 2,6-bis(4,6-dimethoxypyrimidin-2-yloxy)benzoate	FUHMZYWBSHTEDZ-UHFFFAOYSA-M	RYVIXQCRCQLFCM-UHFFFAOYSA-M	herbicides	pyrimidinyloxybenzoic acid herbicides	HRAC	Cellular Metabolism	2	Inhibition of Acetolactate Synthase	Pyrimidinyl benzoates	pyrimidinylbenzoate	Proposal	CLP notifications	Skin Sens. 1 / Aquatic Chronic 2 / STOT RE 2	H317 / H373 / H411	NO	NO	NO	NO	NO	NO
bitertanol	55179-31-2	CC(C)(C)C(C(N1C=NC=N1)OC2=CC=C(C=C2)C3=CC=CC=C3)O	CC(C)(C)C(C(N1C=NC=N1)OC2=CC=C(C=C2)C3=CC=CC=C3)O	(1RS,2RS;1RS,2SR)-1-(biphenyl-4-yloxy)-3,3-dimethyl-1-(1H-1,2,4-triazol-1-yl)butan-2-ol (20:80 ratio of (1RS,2RS)- and (1RS,2SR)-isomers)	VGPIBGGRCVEHQZ-UHFFFAOYSA-N	VGPIBGGRCVEHQZ-UHFFFAOYSA-N	fungicides	triazole fungicides	FRAC	sterol biosynthesis in membranes	G1	C14- demethylase in sterol biosynthesis (erg11/cyp51)	triazoles	triazole	Proposal	CLP notifications	Acute Tox. 4 / Skin Sens. 1	H302 / H317	NO	NO	NO	NO	NO	NO
bromadiolone	28772-56-7	C1=CC=C(C=C1)C(CC(C2=CC=C(C=C2)C3=CC=C(C=C3)Br)O)C4=C(C5=CC=CC=C5OC4=O)O	C1=CC=C(C=C1)C(CC(C2=CC=C(C=C2)C3=CC=C(C=C3)Br)O)C4=C(C5=CC=CC=C5OC4=O)O	3-[(1RS,3RS;1RS,3SR)-3-(4'-bromobiphenyl-4-yl)-3-hydroxy-1-phenylpropyl]-4-hydroxycoumarin	OWNRRUFOJXFKCU-UHFFFAOYSA-N	OWNRRUFOJXFKCU-UHFFFAOYSA-N	rodenticides	coumarin rodenticides	?	?	?	?	?	coumarin	ATP09	GHS, EU	Repr. 1B / Acute Tox. 1 / STOT RE 1 / Aquatic Acute 1 / Aquatic Chronic 1	H360D / H330 / H310 / H300 / H372 (blood) / H400 / H410	YES	YES	NO	NO	NO	YES
bromoxynil	1689-84-5	C1=C(C=C(C(=C1Br)O)Br)C#N	C1=C(C=C(C(=C1Br)O)Br)C#N	3,5-dibromo-4-hydroxybenzonitrile	UPMXNNIRAGDFEH-UHFFFAOYSA-N	UPMXNNIRAGDFEH-UHFFFAOYSA-N	herbicides	nitrile herbicides	HRAC	Light Activation of ROS	6	Inhbition of Photosynthesis at PSll - Histidine 215 Binders	Nitriles	benzonitrile	CLP00	GHS, EU	Repr. 2 / Acute Tox. 2 * / Acute Tox. 3 * / Skin Sens. 1 / Aquatic Acute 1 / Aquatic Chronic 1	H361d *** / H330 / H301 / H317 / H400 / H410	YES	YES	NO	NO	YES	YES
bromuconazole	116255-48-2	C1C(COC1(CN2C=NC=N2)C3=C(C=C(C=C3)Cl)Cl)Br	C1C(COC1(CN2C=NC=N2)C3=C(C=C(C=C3)Cl)Cl)Br	1-[(2RS,4RS;2RS,4SR)-4-bromo-2-(2,4-dichlorophenyl)tetrahydrofurfuryl]-1H-1,2,4-triazole	HJJVPARKXDDIQD-UHFFFAOYSA-N	HJJVPARKXDDIQD-UHFFFAOYSA-N	fungicides	conazole fungicides	FRAC	sterol biosynthesis in membranes	G1	C14- demethylase in sterol biosynthesis (erg11/cyp51)	triazoles	triazole	Proposal	CLP notifications	Acute Tox. 4 / Repr. 2 / Aquatic Acute 1 / Aquatic Chronic 1	H302 / H361 / H400 / H410	YES	YES	NO	NO	YES	NO
bupirimate	41483-43-6	CCCCC1=C(N=C(N=C1OS(=O)(=O)N(C)C)NCC)C	CCCCC1=C(N=C(N=C1OS(=O)(=O)N(C)C)NCC)C	5-butyl-2-ethylamino-6-methylpyrimidin-4-yl dimethylsulfamate	DSKJPMWIHSOYEA-UHFFFAOYSA-N	DSKJPMWIHSOYEA-UHFFFAOYSA-N	fungicides	pyrimidine fungicides	FRAC	nucleic acids metabolism	A2	adenosin-deaminase	hydroxy-(2-amino-) pyrimidines	pyrimidine	ATP09	GHS, EU	Carc. 2 / Skin Sens. 1B / Aquatic Chronic 1	H351 / H317 / H410	NO	NO	NO	NO	NO	NO
buprofezin	953030-84-7	CC(C)N1C(=NC(C)(C)C)SCN(C1=O)C2=CC=CC=C2	CC(C)N1C(=NC(C)(C)C)SCN(C1=O)C2=CC=CC=C2	(Z)-2-tert-butylimino-3-isopropyl-5-phenyl-1,3,5-thiadiazinan-4-one	PRLVTUNWOQKEAI-UHFFFAOYSA-N	PRLVTUNWOQKEAI-UHFFFAOYSA-N	insecticides	chitin synthesis inhibitors	IRAC	Growth and Development	16	Inhibitors of chitin biosynthesis, type 1	Buprofezin	thiadiazine	Proposal	CLP notifications	STOT RE 2 / Aquatic Acute 1 / Aquatic Chronic 1	H373 / H400 / H410	NO	NO	NO	NO	NO	NO
cadusafos	95465-99-9	CCC(C)SP(=O)(OCC)SC(C)CC	CCC(C)SP(=O)(OCC)SC(C)CC	S,S-di-sec-butyl O-ethyl phosphorodithioate	KXRPCFINVWWFHQ-UHFFFAOYSA-N	KXRPCFINVWWFHQ-UHFFFAOYSA-N	insecticides, nematicides	aliphatic organothiophosphate insecticides, organothiophosphate nematicides	?	?	?	?	?	organothiophosphate	Proposal	CLP notifications	Acute Tox. 1 / Acute Tox. 2 / Aquatic Acute 1	H300 / H310 / H330 / H400	NO	NO	NO	NO	NO	NO
captan	133-06-2	C1C=CCC2C1C(=O)N(C2=O)SC(Cl)(Cl)Cl	C1C=CCC2C1C(=O)N(C2=O)SC(Cl)(Cl)Cl	N-(trichloromethylthio)cyclohex-4-ene-1,2-dicarboximide	LDVVMCZRFWMZSG-UHFFFAOYSA-N	LDVVMCZRFWMZSG-UHFFFAOYSA-N	fungicides	phthalimide fungicides	FRAC	Chemicals with multi-site activity	?	multi-site contact activity	phthalimides	phthalimide	CLP00/ATP01	GHS, EU	Carc. 2 / Acute Tox. 3 * / Eye Dam. 1 / Skin Sens. 1 / Aquatic Acute 1	H351 / H331 / H318 / H317 / H400	NO	NO	NO	NO	NO	NO
carbaryl	63-25-2	CNC(=O)OC1=CC=CC2=CC=CC=C21	CNC(=O)OC1=CC=CC2=CC=CC=C21	1-naphthyl methylcarbamate	CVXBEEMKQHEXEN-UHFFFAOYSA-N	CVXBEEMKQHEXEN-UHFFFAOYSA-N	acaricides, insecticides, plant growth regulators	carbamate acaricides, carbamate insecticides, growth inhibitors	IRAC	Nerve and Muscle	1A	Acetylcholine esterase inhibitor	Carbamates	carbamate	CLP00/ATP01	GHS, EU	Carc. 2 / Acute Tox. 4 * / Aquatic Acute 1	H351 / H332 / H302 / H400	NO	NO	NO	NO	NO	NO
carbendazim	10605-21-7	COC(=O)NC1=NC2=CC=CC=C2N1	COC(=O)NC1=NC2=CC=CC=C2N1	methyl benzimidazol-2-ylcarbamate	TWFZGCMQGLPBSX-UHFFFAOYSA-N	TWFZGCMQGLPBSX-UHFFFAOYSA-N	fungicides	benzimidazole fungicides, benzimidazolylcarbamate fungicides	FRAC	cytoskeleton and motor protein	B1	ß-tubulin assembly in mitosis	benzimidazoles	carbamate	CLP00	GHS, EU	Muta. 1B / Repr. 1B / Aquatic Acute 1 / Aquatic Chronic 1	H340 / H360FD / H400 / H410	YES	YES	NO	YES	YES	YES
carbetamide	16118-49-3	CCNC(=O)C(C)OC(=O)NC1=CC=CC=C1	CCNC(=O)C(C)OC(=O)NC1=CC=CC=C1	(R)-1-(ethylcarbamoyl)ethyl carbanilate	AMRQXHFXNZFDCH-UHFFFAOYSA-N	AMRQXHFXNZFDCH-UHFFFAOYSA-N	herbicides	carbanilate herbicides	HRAC	Cell Division and Growth	23	Inhibition of Microtubule Organization	Carbamates	phenylcarbamate	ATP10	GHS, EU	Carc. 2 / Repr. 1B / Acute Tox. 4 / Aquatic Chronic 2	H351 / H360D / H302 / H411	YES	YES	NO	NO	YES	YES
carbofuran	1563-66-2	CC1(CC2=C(O1)C(=CC=C2)OC(=O)NC)C	CC1(CC2=C(O1)C(=CC=C2)OC(=O)NC)C	2,3-dihydro-2,2-dimethylbenzofuran-7-yl methylcarbamate	DUEPRVBVGDRKAG-UHFFFAOYSA-N	DUEPRVBVGDRKAG-UHFFFAOYSA-N	acaricides, insecticides, nematicides	carbamate acaricides, benzofuranyl methylcarbamate insecticides, carbamate nematicides	IRAC	Nerve and Muscle	1A	Acetylcholine esterase inhibitor	Carbamates	carbamate	CLP00	GHS, EU	Acute Tox. 2 * / Aquatic Acute 1 / Aquatic Chronic 1	H330 / H300 / H400 / H410	NO	NO	NO	NO	NO	NO
carbosulfan	55285-14-8	CCCCN(CCCC)SN(C)C(=O)OC1=CC=CC2=C1OC(C2)(C)C	CCCCN(CCCC)SN(C)C(=O)OC1=CC=CC2=C1OC(C2)(C)C	2,3-dihydro-2,2-dimethylbenzofuran-7-yl (dibutylaminothio)methylcarbamate	JLQUFIHWVLZVTJ-UHFFFAOYSA-N	JLQUFIHWVLZVTJ-UHFFFAOYSA-N	insecticides, nematicides	benzofuranyl methylcarbamate insecticides, carbamate nematicides	?	?	?	?	?	carbamate	CLP00/ATP01	GHS, EU	Acute Tox. 2 * / Acute Tox. 3 * / Skin Sens. 1 / Aquatic Acute 1 / Aquatic Chronic 1	H330 / H301 / H317 / H400 / H410	NO	NO	NO	NO	NO	NO
carboxin	5234-68-4	CC1=C(SCCO1)C(=O)NC2=CC=CC=C2	CC1=C(SCCO1)C(=O)NC2=CC=CC=C2	5,6-dihydro-2-methyl-1,4-oxathiine-3-carboxanilide	GYSSRZJIHXQEHQ-UHFFFAOYSA-N	GYSSRZJIHXQEHQ-UHFFFAOYSA-N	fungicides	anilide fungicides, oxathiin fungicides	FRAC	respiration	C2	complex II: succinate-dehydrogenase	oxathiin-carboxamides	oxathiin	ATP14	GHS, EU	STOT RE 2 / Skin Sens. 1 / Aquatic Acute 1 / Aquatic Chronic 1	H373 (Kidneys) / H317 / H400 / H410	NO	NO	NO	NO	NO	NO
carfentrazone-ethyl	128639-02-1	CCOC(=O)C(CC1=CC(=C(C=C1Cl)F)N2C(=O)N(C(=N2)C)C(F)F)Cl	CCOC(=O)C(CC1=CC(=C(C=C1Cl)F)N2C(=O)N(C(=N2)C)C(F)F)Cl	ethyl (RS)-2-chloro-3-{2-chloro-5-[4-(difluoromethyl)-4,5-dihydro-3-methyl-5-oxo-1H-1,2,4-triazol-1-yl]-4-fluorophenyl}propionate	MLKCGVHIFJBRCD-UHFFFAOYSA-N	MLKCGVHIFJBRCD-UHFFFAOYSA-N	herbicides	triazolone herbicides	HRAC	Light Activation of ROS	14	Inhibition of Protoporphyrinogen Oxidase	N-Phenyl-triazolinones	triazolone	CLP00	GHS, EU	Aquatic Acute 1 / Aquatic Chronic 1	H400 / H410	NO	NO	NO	NO	NO	NO
carvone	99-49-0	CC1=CCC(CC1=O)C(C)=C	CC1=CCC(CC1=O)C(C)=C	(RS)-5-isopropenyl-2-methylcyclohex-2-en-1-oneor(RS)-p-mentha-6,8-dien-2-one	ULDHMXUKGWMISQ-UHFFFAOYSA-N	ULDHMXUKGWMISQ-UHFFFAOYSA-N	fungicides, plant growth regulators	botanical fungicides, unclassified plant growth regulators	?	?	?	?	?	terpeniod	ATP07	GHS, EU	Skin Sens. 1	H317	NO	NO	NO	NO	NO	NO
chlorantraniliprole	500008-45-7	CC1=CC(=CC(=C1NC(=O)C2=CC(=NN2C3=C(C=CC=N3)Cl)Br)C(=O)NC)Cl	CC1=CC(=CC(=C1NC(=O)C2=CC(=NN2C3=C(C=CC=N3)Cl)Br)C(=O)NC)Cl	3-bromo-4'-chloro-1-(3-chloro-2-pyridyl)-2'-methyl-6'-(methylcarbamoyl)pyrazole-5-carboxanilide	PSOVNZZNOMJUBI-UHFFFAOYSA-N	PSOVNZZNOMJUBI-UHFFFAOYSA-N	insecticides	diamide insecticides, pyridylpyrazole insecticides	IRAC	Nerve and Muscle	28	Ryanodine receptor modulators	Diamides	diamide	Proposal	CLP notifications	Aquatic Chronic 1 / Aquatic Acute 1	H400 / H410	NO	NO	NO	NO	NO	NO
chloridazon	1698-60-8	C1=CC=C(C=C1)N2C(=O)C(=C(C=N2)N)Cl	C1=CC=C(C=C1)N2C(=O)C(=C(C=N2)N)Cl	5-amino-4-chloro-2-phenylpyridazin-3(2H)-one	WYKYKTKDBLFHCY-UHFFFAOYSA-N	WYKYKTKDBLFHCY-UHFFFAOYSA-N	herbicides	pyridazinone herbicides	?	?	?	?	?	pyridazinone	CLP00	GHS, EU	Skin Sens. 1 / Aquatic Acute 1 / Aquatic Chronic 1	H317 / H400 / H410	NO	NO	NO	NO	NO	NO
chloropicrin	76-06-2	C([N+](=O)[O-])(Cl)(Cl)Cl	C([N+](=O)[O-])(Cl)(Cl)Cl	trichloronitromethane	LFHISGNCFUNFFM-UHFFFAOYSA-N	LFHISGNCFUNFFM-UHFFFAOYSA-N	fungicides, insecticides, nematicides	unclassified fungicides, fumigant insecticides, unclassified nematicides	IRAC	Unknown or non-specific	8B	Miscellaneous non-specific inhibitors	Chloropicrin	unclassified	CLP00	GHS, EU	Acute Tox. 2 * / Acute Tox. 4 * / STOT SE 3 / Skin Irrit. 2 / Eye Irrit. 2	H330 / H302 / H335 / H315 / H319	NO	NO	NO	NO	NO	NO
chlorothalonil	1897-45-6	C(#N)C1=C(C(=C(C(=C1Cl)Cl)Cl)C#N)Cl	C(#N)C1=C(C(=C(C(=C1Cl)Cl)Cl)C#N)Cl	tetrachloroisophthalonitrile	CRQQGFGUEAVUIL-UHFFFAOYSA-N	CRQQGFGUEAVUIL-UHFFFAOYSA-N	fungicides	aromatic fungicides	FRAC	Chemicals with multi-site activity	?	multi-site contact activity	chloronitriles (phthalonitriles)	chloronitrile	CLP00/ATP01	GHS, EU	Carc. 2 / Acute Tox. 2 * / STOT SE 3 / Eye Dam. 1 / Skin Sens. 1 / Aquatic Acute 1 / Aquatic Chronic 1	H351 / H330 / H335 / H318 / H317 / H400 / H410	NO	NO	NO	NO	NO	NO
chlorpropham	101-21-3	CC(C)OC(=O)NC1=CC(=CC=C1)Cl	CC(C)OC(=O)NC1=CC(=CC=C1)Cl	isopropyl 3-chlorocarbanilate	CWJSHJJYOPWUGX-UHFFFAOYSA-N	CWJSHJJYOPWUGX-UHFFFAOYSA-N	herbicides, plant growth regulators	carbanilate herbicides, growth inhibitors	HRAC	Cell Division and Growth	23	Inhibition of Microtubule Organization	Carbamates	phenylcarbamate	ATP01	GHS, EU	Carc. 2 / STOT RE 2 * / Aquatic Chronic 2	H351 / H373 ** / H411	NO	NO	NO	NO	NO	NO
chlorpyrifos	2921-88-2	CCOP(=S)(OCC)OC1=NC(=C(C=C1Cl)Cl)Cl	CCOP(=S)(OCC)OC1=NC(=C(C=C1Cl)Cl)Cl	O,O-diethyl O-3,5,6-trichloro-2-pyridyl phosphorothioate	SBPBAQFWLVIOKP-UHFFFAOYSA-N	SBPBAQFWLVIOKP-UHFFFAOYSA-N	acaricides, insecticides, nematicides	organothiophosphate acaricides, pyridine organothiophosphate insecticides, organothiophosphate nematicides	IRAC	Nerve and Muscle	1B	Acetylcholine esterase inhibitor	Organophosphates	organothiophosphate	CLP00	GHS, EU	Acute Tox. 3 * / Aquatic Acute 1 / Aquatic Chronic 1	H301 / H400 / H410	NO	NO	NO	NO	NO	NO
chlorsulfuron	64902-72-3	CC1=NC(=NC(=N1)OC)NC(=O)NS(=O)(=O)C2=CC=CC=C2Cl	CC1=NC(=NC(=N1)OC)NC(=O)NS(=O)(=O)C2=CC=CC=C2Cl	1-(2-chlorophenylsulfonyl)-3-(4-methoxy-6-methyl-1,3,5-triazin-2-yl)urea	VJYIFXVZLXQVHO-UHFFFAOYSA-N	VJYIFXVZLXQVHO-UHFFFAOYSA-N	herbicides	triazinylsulfonylurea herbicides	HRAC	Cellular Metabolism	2	Inhibition of Acetolactate Synthase	Sulfonylureas	sulfonylurea	CLP00/ATP09	GHS, EU	Aquatic Acute 1 / Aquatic Chronic 1	H400 / H410	NO	NO	NO	NO	NO	NO
chromafenozide	143807-66-3	CC1=CC(=CC(=C1)C(=O)N(C(C)(C)C)NC(=O)C2=C(C3=C(C=C2)OCCC3)C)C	CC1=CC(=CC(=C1)C(=O)N(C(C)(C)C)NC(=O)C2=C(C3=C(C=C2)OCCC3)C)C	N'-tert-butyl-5-methyl-N'-(3,5-xyloyl)chromane-6-carbohydrazide	HPNSNYBUADCFDR-UHFFFAOYSA-N	HPNSNYBUADCFDR-UHFFFAOYSA-N	insecticides	moulting hormone agonists	IRAC	Growth and Development	18	Ecdysone receptor agonists	Diacylhydrazines	diacylhydrazine	Proposal	CLP notifications	Aquatic Chronic 2	H411	NO	NO	NO	NO	NO	NO
clethodim	99129-21-2	CCC(=NOC/C=C/Cl)C1=C(CC(CC1=O)CC(C)SCC)O	CCC(=NOCC=CCl)C1=C(CC(CC1=O)CC(C)SCC)O	(5RS)-2-{(1EZ)-1-[(2E)-3-chloroallyloxyimino]propyl}-5-[(2RS)-2-(ethylthio)propyl]-3-hydroxycyclohex-2-en-1-one	SILSDTWXNBZOGF-JWGBMQLESA-N	SILSDTWXNBZOGF-UHFFFAOYSA-N	herbicides	cyclohexene oxime herbicides	HRAC	Cellular Metabolism	1	Inhibition of Acetyl CoA Carboxylase	Cyclohexanediones (DIMs)	cyclohexanedione	ATP10	GHS, EU	Acute Tox. 4 / Skin Sens. 1 / Aquatic Chronic 3	H302 / H317 / H412	NO	NO	NO	NO	NO	NO
clodinafop	114420-56-3	C[C@H](C(=O)O)OC1=CC=C(C=C1)OC2=C(C=C(C=N2)Cl)F	CC(C(=O)O)OC1=CC=C(C=C1)OC2=C(C=C(C=N2)Cl)F	(R)-2-[4-(5-chloro-3-fluoro-2-pyridyloxy)phenoxy]propionic acid	YUIKUTLBPMDDNQ-MRVPVSSYSA-N	YUIKUTLBPMDDNQ-UHFFFAOYSA-N	herbicides	aryloxyphenoxypropionic herbicides	?	?	?	?	?	aryloxphenoxypropionate	Proposal	CLP notifications	Acute Tox. 4 / Eye Irrit. 2 / Aquatic Chronic 2	H302 / H319 / H411	NO	NO	NO	NO	NO	NO
clofentezine	74115-24-5	C1=CC=C(C(=C1)C2=NN=C(N=N2)C3=CC=CC=C3Cl)Cl	C1=CC=C(C(=C1)C2=NN=C(N=N2)C3=CC=CC=C3Cl)Cl	3,6-bis(2-chlorophenyl)-1,2,4,5-tetrazine	UXADOQPNKNTIHB-UHFFFAOYSA-N	UXADOQPNKNTIHB-UHFFFAOYSA-N	acaricides	mite growth regulators, tetrazine acaricides	IRAC	Growth and Development	10A	Mite growth inhibitors affecting CHS1	Clofentezine, Diflovidazin, Hexythiazox	tetrazine	Proposal	RAC opinion	Aquatic Chronic 1	H410	NO	NO	NO	NO	NO	NO
clomazone	81777-89-1	CC1(CON(C1=O)CC2=CC=CC=C2Cl)C	CC1(CON(C1=O)CC2=CC=CC=C2Cl)C	2-(2-chlorobenzyl)-4,4-dimethyl-1,2-oxazolidin-3-oneor2-(2-chlorobenzyl)-4,4-dimethylisoxazolidin-3-one	KIEDNEWSYUYDSN-UHFFFAOYSA-N	KIEDNEWSYUYDSN-UHFFFAOYSA-N	herbicides	unclassified herbicides	HRAC	Light Activation of ROS	13	Inhibition of Deoxy-D-Xyulose Phosphate Synthase	Isoxazolidinone	isoxazolidinone	Proposal	RAC opinion	Acute Tox. 4 / Aquatic Chronic 1 / Aquatic Acute 1	H302 / H332 / H400 / H410	NO	NO	NO	NO	NO	NO
clopyralid	1702-17-6	C1=CC(=NC(=C1Cl)C(=O)O)Cl	C1=CC(=NC(=C1Cl)C(=O)O)Cl	3,6-dichloropyridine-2-carboxylic acidor3,6-dichloropicolinic acid	HUBANNPOLNYSAD-UHFFFAOYSA-N	HUBANNPOLNYSAD-UHFFFAOYSA-N	herbicides	picolinic acid herbicides, pyridine herbicides	HRAC	Cell Division and Growth	4	Auxin Mimics	Pyridine-carboxylates	pyridine carboxylate	CLP00/ATP01	GHS, EU	Eye Dam. 1	H318	NO	NO	NO	NO	NO	NO
cyanamide	420-04-2	C(#N)N	C(#N)N	cyanamide	XZMCDFZZKTWFGF-UHFFFAOYSA-N	XZMCDFZZKTWFGF-UHFFFAOYSA-N	herbicides, plant growth regulators	unclassified herbicides, unclassified plant growth regulators	?	?	?	?	?	unclassified	CLP00/ATP10	GHS, EU	Carc. 2 / Repr. 2 / Acute Tox. 3 / STOT RE 2 / Skin Corr. 1 / Eye Dam. 1 / Skin Sens. 1 / Aquatic Chronic 3	H351 / H361fd / H311 / H301 / H373 (thyroid) / H314 / H318 / H317 / H412	YES	YES	YES	YES	YES	NO
cyantraniliprole	736994-63-1	CC1=CC(=CC(=C1NC(=O)C2=CC(=NN2C3=C(C=CC=N3)Cl)Br)C(=O)NC)C#N	CC1=CC(=CC(=C1NC(=O)C2=CC(=NN2C3=C(C=CC=N3)Cl)Br)C(=O)NC)C#N	3-bromo-1-(3-chloro-2-pyridyl)-4'-cyano-2'-methyl-6'-(methylcarbamoyl)pyrazole-5-carboxanilide	DVBUIBGJRQBEDP-UHFFFAOYSA-N	DVBUIBGJRQBEDP-UHFFFAOYSA-N	insecticides	diamide insecticides, pyridylpyrazole insecticides	IRAC	Nerve and Muscle	28	Ryanodine receptor modulators	Diamides	diamide	Proposal	CLP notifications	Aquatic Chronic 1 / Aquatic Acute 1	H400 / H410	NO	NO	NO	NO	NO	NO
cyazofamid	120116-88-3	CC1=CC=C(C=C1)C2=C(N=C(N2S(=O)(=O)N(C)C)C#N)Cl	CC1=CC=C(C=C1)C2=C(N=C(N2S(=O)(=O)N(C)C)C#N)Cl	4-chloro-2-cyano-N,N-dimethyl-5-p-tolylimidazole-1-sulfonamide	YXKMMRDKEKCERS-UHFFFAOYSA-N	YXKMMRDKEKCERS-UHFFFAOYSA-N	fungicides	imidazole fungicides, sulfonamide fungicides	FRAC	respiration	C4	complex III: cytochrome bc1 (ubiquinone reductase) at Qi site	cyano-imidazole	cyanoimidazole	ATP01	GHS, EU	Aquatic Acute 1 / Aquatic Chronic 1	H400 / H410	NO	NO	NO	NO	NO	NO
cyclaniliprole	1031756-98-5	CC(C1CC1)NC(=O)C2=C(C(=CC(=C2)Cl)Br)NC(=O)C3=CC(=NN3C4=C(C=CC=N4)Cl)Br	CC(C1CC1)NC(=O)C2=C(C(=CC(=C2)Cl)Br)NC(=O)C3=CC(=NN3C4=C(C=CC=N4)Cl)Br	2',3-dibromo-4'-chloro-1-(3-chloro-2-pyridyl)-6'-{[(1RS)-1-cyclopropylethyl]carbamoyl}pyrazole-5-carboxanilide	RAMUASXTSSXCMB-UHFFFAOYSA-N	RAMUASXTSSXCMB-UHFFFAOYSA-N	insecticides	diamide insecticides, pyridylpyrazole insecticides	IRAC	Nerve and Muscle	28	Ryanodine receptor modulators	Diamides	diamide	Proposal	CLP notifications	Aquatic Acute 1 / Aquatic Chronic 1	H400 / H410	NO	NO	NO	NO	NO	NO
cycloxydim	101205-02-1	CCCC(=NOCC)C1=C(CC(CC1=O)C2CCCSC2)O	CCCC(=NOCC)C1=C(CC(CC1=O)C2CCCSC2)O	(5RS)-2-[(EZ)-1-(ethoxyimino)butyl]-3-hydroxy-5-[(3RS)-thian-3-yl]cyclohex-2-en-1-one	GGWHBJGBERXSLL-UHFFFAOYSA-N	GGWHBJGBERXSLL-UHFFFAOYSA-N	herbicides	cyclohexene oxime herbicides	HRAC	Cellular Metabolism	1	Inhibition of Acetyl CoA Carboxylase	Cyclohexanediones (DIMs)	cyclohexanedione	ATP06	GHS, EU	Repr. 2	H361d	YES	YES	NO	NO	YES	NO
cyflufenamid	180409-60-3	C1CC1CO/N=C(/C2=C(C=CC(=C2F)F)C(F)(F)F)\NC(=O)CC3=CC=CC=C3	C1CC1CON=C(C2=C(C=CC(=C2F)F)C(F)(F)F)NC(=O)CC3=CC=CC=C3	(Z)-N-[a-(cyclopropylmethoxyimino)-2,3-difluoro-6-(trifluoromethyl)benzyl]-2-phenylacetamide	ACMXQHFNODYQAT-UHFFFAOYSA-N	ACMXQHFNODYQAT-UHFFFAOYSA-N	fungicides	amide fungicides	FRAC	Unknown mode of action	?	unknown	phenyl-acetamide	amidoxine	Proposal	CLP notifications	Aquatic Chronic 2	H411	NO	NO	NO	NO	NO	NO
cyflumetofen	400882-07-7	CC(C)(C)C1=CC=C(C=C1)C(C#N)(C(=O)C2=CC=CC=C2C(F)(F)F)C(=O)OCCOC	CC(C)(C)C1=CC=C(C=C1)C(C#N)(C(=O)C2=CC=CC=C2C(F)(F)F)C(=O)OCCOC	2-methoxyethyl (RS)-2-(4-tert-butylphenyl)-2-cyano-3-oxo-3-(a,a,a-trifluoro-o-tolyl)propionate	AWSZRJQNBMEZOI-UHFFFAOYSA-N	AWSZRJQNBMEZOI-UHFFFAOYSA-N	acaricides	bridged diphenyl acaricides	IRAC	Respiration	25A	Mitochondrial complex II electron transport inhibitors	beta-Ketonitrile derivatives	beta-ketonitrile derivatives	ATP14	GHS, EU	Carc. 2 / Skin Sens. 1A	H351 / H317	NO	NO	NO	NO	NO	NO
cyhalofop	122008-78-0	C[C@H](C(=O)O)OC1=CC=C(C=C1)OC2=C(C=C(C=C2)C#N)F	CC(C(=O)O)OC1=CC=C(C=C1)OC2=C(C=C(C=C2)C#N)F	(R)-2-[4-(4-cyano-2-fluorophenoxy)phenoxy]propionic acid	ROBSGBGTWRRYSK-SNVBAGLBSA-N	ROBSGBGTWRRYSK-UHFFFAOYSA-N	herbicides	aryloxyphenoxypropionic herbicides	?	?	?	?	?	aryloxphenoxypropionate	Proposal	CLP notifications	Acute Tox. 4 / Aquatic Acute 1	H302 / H400	NO	NO	NO	NO	NO	NO
cymoxanil	57966-95-7	CCNC(=O)NC(=O)/C(=N/OC)/C#N	CCNC(=O)NC(=O)C(=NOC)C#N	1-[(EZ)-2-cyano-2-methoxyiminoacetyl]-3-ethylurea	XERJKGMBORTKEO-VZUCSPMQSA-N	XERJKGMBORTKEO-UHFFFAOYSA-N	fungicides	aliphatic nitrogen fungicides	FRAC	Unknown mode of action	?	unknown	cyanoacetamide-oxime	cyanoacetamide oxime	CLP00/ATP06	GHS, EU	Repr. 2 / Acute Tox. 4 / STOT RE 2 / Skin Sens. 1 / Aquatic Acute 1 / Aquatic Chronic 1	H361fd / H302 / H373 (blood, thymus) / H317 / H400 / H410	YES	YES	YES	YES	YES	YES
cypermethrin	52315-07-8	CC1(C(C1C(=O)OC(C#N)C2=CC(=CC=C2)OC3=CC=CC=C3)C=C(Cl)Cl)C	CC1(C(C1C(=O)OC(C#N)C2=CC(=CC=C2)OC3=CC=CC=C3)C=C(Cl)Cl)C	(RS)-a-cyano-3-phenoxybenzyl (1RS,3RS;1RS,3SR)-3-(2,2-dichlorovinyl)-2,2-dimethylcyclopropanecarboxylateor(RS)-a-cyano-3-phenoxybenzyl (1RS)-cis-trans-3-(2,2-dichlorovinyl)-2,2-dimethylcyclopropanecarboxylate	KAATUXNTWXVJKI-UHFFFAOYSA-N	KAATUXNTWXVJKI-UHFFFAOYSA-N	acaricides, insecticides	pyrethroid ester acaricides, pyrethroid ester insecticides	?	?	?	?	?	pyrethroid	CLP00	GHS, EU	Acute Tox. 4 * / STOT SE 3 / Aquatic Acute 1 / Aquatic Chronic 1	H332 / H302 / H335 / H400 / H410	NO	NO	NO	NO	NO	NO
cyproconazole	94361-06-5	CC(C1CC1)C(CN2C=NC=N2)(C3=CC=C(C=C3)Cl)O	CC(C1CC1)C(CN2C=NC=N2)(C3=CC=C(C=C3)Cl)O	mixture of 2 enantiomeric pairs:(2RS,3RS;2RS,3SR)-2-(4-chlorophenyl)-3-cyclopropyl-1-(1H-1,2,4-triazol-1-yl)butan-2-olin the ratio 1:1	UFNOUKDBUJZYDE-UHFFFAOYSA-N	UFNOUKDBUJZYDE-UHFFFAOYSA-N	fungicides	conazole fungicides	FRAC	sterol biosynthesis in membranes	G1	C14- demethylase in sterol biosynthesis (erg11/cyp51)	triazoles	triazole	CLP00/ATP10	GHS, EU	Repr. 1B / Acute Tox. 3 / STOT RE 2 / Aquatic Acute 1 / Aquatic Chronic 1	H360D / H301 / H373 (liver) / H400 / H410	YES	YES	NO	NO	YES	YES
cyprodinil	121552-61-2	CC1=CC(=NC(=N1)NC2=CC=CC=C2)C3CC3	CC1=CC(=NC(=N1)NC2=CC=CC=C2)C3CC3	4-cyclopropyl-6-methyl-N-phenylpyrimidin-2-amine	HAORKNGNJCEJBX-UHFFFAOYSA-N	HAORKNGNJCEJBX-UHFFFAOYSA-N	fungicides	anilinopyrimidine fungicides	FRAC	amino acids and protein synthesis	D1	methionine biosynthesis (proposed) (cgs gene)	anilino-pyrimidines	anilinopyrimidine	ATP01	GHS, EU	Skin Sens. 1 / Aquatic Acute 1 / Aquatic Chronic 1	H317 / H400 / H410	NO	NO	NO	NO	NO	NO
cyromazine	66215-27-8	C1CC1NC2=NC(=NC(=N2)N)N	C1CC1NC2=NC(=NC(=N2)N)N	N-cyclopropyl-1,3,5-triazine-2,4,6-triamine	LVQDKIWDGQRHTE-UHFFFAOYSA-N	LVQDKIWDGQRHTE-UHFFFAOYSA-N	acaricides, insecticides	mite growth regulators, moulting inhibitors	IRAC	Growth and Development	17	Molting disruptors, Dipteran	Cyromazine	unclassified	Proposal	CLP notifications	Aquatic Chronic 2	H411	NO	NO	NO	NO	NO	NO
dazomet	533-74-4	CN1CN(C(=S)SC1)C	CN1CN(C(=S)SC1)C	3,5-dimethyl-1,3,5-thiadiazinane-2-thioneortetrahydro-3,5-dimethyl-1,3,5-thiadiazine-2-thione	QAYICIQNSGETAS-UHFFFAOYSA-N	QAYICIQNSGETAS-UHFFFAOYSA-N	fungicides, herbicides, nematicides	cyclic dithiocarbamate fungicides, dithiocarbamate herbicides, unclassified nematicides	IRAC	Unknown or non-specific	8F	Miscellaneous non-specific inhibitors	Methyl isothiocyanate generators	dithiocarbamate	CLP00	GHS, EU	Acute Tox. 4 * / Eye Irrit. 2 / Aquatic Acute 1 / Aquatic Chronic 1	H302 / H319 / H400 / H410	NO	NO	NO	NO	NO	NO
desmedipham	13684-56-5	CCOC(=O)NC1=CC(=CC=C1)OC(=O)NC2=CC=CC=C2	CCOC(=O)NC1=CC(=CC=C1)OC(=O)NC2=CC=CC=C2	ethyl 3-phenylcarbamoyloxycarbanilate	WZJZMXBKUWKXTQ-UHFFFAOYSA-N	WZJZMXBKUWKXTQ-UHFFFAOYSA-N	herbicides	carbanilate herbicides	HRAC	Light Activation of ROS	5	Inhbition of Photosynthesis at PSll - Serine 264 Binders	Phenlcarbamates	phenylcarbamate	CLP00	GHS, EU	Aquatic Acute 1 / Aquatic Chronic 1	H400 / H410	NO	NO	NO	NO	NO	NO
diazinon	333-41-5	CCOP(=S)(OCC)OC1=NC(=NC(=C1)C)C(C)C	CCOP(=S)(OCC)OC1=NC(=NC(=C1)C)C(C)C	O,O-diethyl O-2-isopropyl-6-methylpyrimidin-4-yl phosphorothioate	FHIVAFMUCKRCQO-UHFFFAOYSA-N	FHIVAFMUCKRCQO-UHFFFAOYSA-N	acaricides, bird repellentsinsecticides	organothiophosphate acaricides, pyrimidine organothiophosphate insecticides	?	?	?	?	?	organothiophosphate	CLP00	GHS, EU	Acute Tox. 4 * / Aquatic Acute 1 / Aquatic Chronic 1	H302 / H400 / H410	NO	NO	NO	NO	NO	NO
dicamba	1918-00-9	COC1=C(C=CC(=C1C(=O)O)Cl)Cl	COC1=C(C=CC(=C1C(=O)O)Cl)Cl	3,6-dichloro-o-anisic acidor3,6-dichloro-2-methoxybenzoic acid	IWEDIXLBFLAXBO-UHFFFAOYSA-N	IWEDIXLBFLAXBO-UHFFFAOYSA-N	herbicides, plant growth regulators	benzoic acid herbicides, unclassified plant growth regulators	?	?	?	?	?	phenoxycarboxylate	CLP00	GHS, EU	Acute Tox. 4 * / Eye Dam. 1 / Aquatic Chronic 3	H302 / H318 / H412	NO	NO	NO	NO	NO	NO
dichlobenil	1194-65-6	C1=CC(=C(C(=C1)Cl)C#N)Cl	C1=CC(=C(C(=C1)Cl)C#N)Cl	2,6-dichlorobenzonitrile	YOYAIZYFCNQIRF-UHFFFAOYSA-N	YOYAIZYFCNQIRF-UHFFFAOYSA-N	herbicides	nitrile herbicides	HRAC	Cellular Metabolism	29	Inhibition of Cellulose Synthesis	Nitriles	benzonitrile	CLP00	GHS, EU	Acute Tox. 4 * / Aquatic Chronic 2	H312 / H411	NO	NO	NO	NO	NO	NO
dichlorprop-P	15165-67-0	C[C@H](C(=O)O)OC1=C(C=C(C=C1)Cl)Cl	CC(C(=O)O)OC1=C(C=C(C=C1)Cl)Cl	(2R)-2-(2,4-dichlorophenoxy)propionic acid	MZHCENGPTKEIGP-RXMQYKEDSA-N	MZHCENGPTKEIGP-UHFFFAOYSA-N	herbicides	phenoxypropionic herbicides	?	?	?	?	?	phenoxycarboxylate	CLP00	GHS, EU	Acute Tox. 4 * / Skin Irrit. 2 / Eye Dam. 1 / Skin Sens. 1	H302 / H315 / H318 / H317	NO	NO	NO	NO	NO	NO
dichlorprop-P-2-ethylhexyl	865363-39-9	CCCCC(CC)COC(=O)[C@@H](C)OC1=C(C=C(C=C1)Cl)Cl	CCCCC(CC)COC(=O)C(C)OC1=C(C=C(C=C1)Cl)Cl	(2RS)-2-ethylhexyl (2R)-2-(2,4-dichlorophenoxy)propionate	CEEDFYRUPAWDOU-PZORYLMUSA-N	CEEDFYRUPAWDOU-UHFFFAOYSA-N	herbicides, plant growth regulators	phenoxypropionic herbicides, auxins	?	?	?	?	?	phenoxycarboxylate	Proposal	CLP notifications	Not Classified	Not Classified	NO	NO	NO	NO	NO	NO
dichlorvos	62-73-7	COP(=O)(OC)OC=C(Cl)Cl	COP(=O)(OC)OC=C(Cl)Cl	2,2-dichlorovinyl dimethyl phosphate	OEBRKCOSUFCWJD-UHFFFAOYSA-N	OEBRKCOSUFCWJD-UHFFFAOYSA-N	acaricides, insecticides	organophosphate acaricides, organophosphate insecticides	?	?	?	?	?	organophosphate	CLP00/ATP01	GHS, EU	Acute Tox. 2 * / Acute Tox. 3 * / Skin Sens. 1 / Aquatic Acute 1	H330 / H311 / H301 / H317 / H400	NO	NO	NO	NO	NO	NO
diclofop-methyl	51338-27-3	CC(C(=O)OC)OC1=CC=C(C=C1)OC2=C(C=C(C=C2)Cl)Cl	CC(C(=O)OC)OC1=CC=C(C=C1)OC2=C(C=C(C=C2)Cl)Cl	methyl (RS)-2-[4-(2,4-dichlorophenoxy)phenoxy]propionate	BACHBFVBHLGWSL-UHFFFAOYSA-N	BACHBFVBHLGWSL-UHFFFAOYSA-N	herbicides	aryloxyphenoxypropionic herbicides	HRAC	Cellular Metabolism	1	Inhibition of Acetyl CoA Carboxylase	Aryloxyphenoxy-propionates (FOPs)	aryloxphenoxypropionate	CLP00	GHS, EU	Acute Tox. 4 * / Skin Sens. 1 / Aquatic Acute 1 / Aquatic Chronic 1	H302 / H317 / H400 / H410	NO	NO	NO	NO	NO	NO
dicloran	99-30-9	C1=C(C=C(C(=C1Cl)N)Cl)[N+](=O)[O-]	C1=C(C=C(C(=C1Cl)N)Cl)[N+](=O)[O-]	2,6-dichloro-4-nitroaniline	BIXZHMJUSMUDOQ-UHFFFAOYSA-N	BIXZHMJUSMUDOQ-UHFFFAOYSA-N	fungicides	aromatic fungicides	FRAC	lipid synthesis or transport / membrane integrity or function	F3	cell peroxidation (proposed)	aromatic hydrocarbons	chlorophenyl	Proposal	CLP notifications	Acute Tox. 1 / Acute Tox. 2 / STOT RE 2 / Aquatic Chronic 2	H300 / H310 / H330 / H373 / H411	NO	NO	NO	NO	NO	NO
didecyldimethylammonium chloride	7173-51-5	CCCCCCCCCC[N+](C)(C)CCCCCCCCCC.[Cl-]	CCCCCCCCCC[N+](C)(C)CCCCCCCCCC		RUPBZQFQVRMKDG-UHFFFAOYSA-M	JGFDZZLUDWMUQH-UHFFFAOYSA-N	fungicides, herbicides	quaternary ammonium fungicides, quaternary ammonium herbicides	?	?	?	?	?	quaternary ammonium	CLP00	GHS, EU	Acute Tox. 4 * / Skin Corr. 1B	H302 / H314	NO	NO	NO	NO	NO	NO
diethofencarb	87130-20-9	CCOC1=C(C=C(C=C1)NC(=O)OC(C)C)OCC	CCOC1=C(C=C(C=C1)NC(=O)OC(C)C)OCC	isopropyl 3,4-diethoxycarbanilate	LNJNFVJKDJYTEU-UHFFFAOYSA-N	LNJNFVJKDJYTEU-UHFFFAOYSA-N	fungicides	carbanilate fungicides	FRAC	cytoskeleton and motor protein	B2	ß-tubulin assembly in mitosis	N-phenyl carbamates	phenylcarbamate	Proposal	CLP notifications	Eye Irrit. 2	H319	NO	NO	NO	NO	NO	NO
difenacoum	56073-07-5	C1C(CC2=CC=CC=C2C1C3=C(C4=CC=CC=C4OC3=O)O)C5=CC=C(C=C5)C6=CC=CC=C6	C1C(CC2=CC=CC=C2C1C3=C(C4=CC=CC=C4OC3=O)O)C5=CC=C(C=C5)C6=CC=CC=C6	3-[(1RS,3RS;1RS,3SR)-3-biphenyl-4-yl-1,2,3,4-tetrahydro-1-naphthyl]-4-hydroxycoumarin	FVQITOLOYMWVFU-UHFFFAOYSA-N	FVQITOLOYMWVFU-UHFFFAOYSA-N	rodenticides	coumarin rodenticides	?	?	?	?	?	coumarin	CLP00/ATP09	GHS, EU	Repr. 1B / Acute Tox. 1 / STOT RE 1 / Aquatic Acute 1 / Aquatic Chronic 1	H360D / H330 / H310 / H300 / H372 (blood) / H400 / H410	YES	YES	NO	NO	NO	NO
difenoconazole	119446-68-3	CC1COC(O1)(CN2C=NC=N2)C3=C(C=C(C=C3)OC4=CC=C(C=C4)Cl)Cl	CC1COC(O1)(CN2C=NC=N2)C3=C(C=C(C=C3)OC4=CC=C(C=C4)Cl)Cl	3-chloro-4-[(2RS,4RS;2RS,4SR)-4-methyl-2-(1H-1,2,4-triazol-1-ylmethyl)-1,3-dioxolan-2-yl]phenyl 4-chlorophenyl ether	BQYJATMQXGBDHF-UHFFFAOYSA-N	BQYJATMQXGBDHF-UHFFFAOYSA-N	fungicides	conazole fungicides	FRAC	sterol biosynthesis in membranes	G1	C14- demethylase in sterol biosynthesis (erg11/cyp51)	triazoles	triazole	Proposal	CLP notifications	Acute Tox. 4 / Eye Irrit. 2 / Aquatic Chronic 1 / Aquatic Acute 1	H302 / H319 / H400 / H410	NO	NO	NO	NO	NO	NO
diflubenzuron	35367-38-5	C1=CC(=C(C(=C1)F)C(=O)NC(=O)NC2=CC=C(C=C2)Cl)F	C1=CC(=C(C(=C1)F)C(=O)NC(=O)NC2=CC=C(C=C2)Cl)F	1-(4-chlorophenyl)-3-(2,6-difluorobenzoyl)urea	QQQYTWIFVNKMRW-UHFFFAOYSA-N	QQQYTWIFVNKMRW-UHFFFAOYSA-N	chemosterilantsinsecticides	benzoylphenylurea chitin synthesis inhibitors	IRAC	Growth and Development	15	Inhibitors of chitin biosynthesis affecting CHS1	Benzoylureas	benzoylurea	Proposal	CLP notifications	Aquatic Acute 1 / Acute Tox. 4	H312 / H400	NO	NO	NO	NO	NO	NO
diflufenican	83164-33-4	C1=CC(=CC(=C1)OC2=C(C=CC=N2)C(=O)NC3=C(C=C(C=C3)F)F)C(F)(F)F	C1=CC(=CC(=C1)OC2=C(C=CC=N2)C(=O)NC3=C(C=C(C=C3)F)F)C(F)(F)F	2',4'-difluoro-2-(a,a,a-trifluoro-m-tolyloxy)nicotinanilide	WYEHFWKAOXOVJD-UHFFFAOYSA-N	WYEHFWKAOXOVJD-UHFFFAOYSA-N	herbicides	anilide herbicides, pyridine herbicides	HRAC	Light Activation of ROS	12	Inhibition of Phytoene Desaturase	Phenyl ethers	phenoxynicotinanilide	CLP00	GHS, EU	Aquatic Chronic 3	H412	NO	NO	NO	NO	NO	NO
dimethachlor	50563-36-5	CC1=C(C(=CC=C1)C)N(CCOC)C(=O)CCl	CC1=C(C(=CC=C1)C)N(CCOC)C(=O)CCl	2-chloro-N-(2-methoxyethyl)acet-2',6'-xylidide	SCCDDNKJYDZXMM-UHFFFAOYSA-N	SCCDDNKJYDZXMM-UHFFFAOYSA-N	herbicides	chloroacetanilide herbicides	HRAC	Cellular Metabolism	15	Inhibition of Very Long-Chain Fatty Acid Synthesis	α-Chloroacetamides	chloroacetamide	CLP00	GHS, EU	Acute Tox. 4 * / Skin Sens. 1 / Aquatic Acute 1 / Aquatic Chronic 1	H302 / H317 / H400 / H410	NO	NO	NO	NO	NO	NO
dimethenamid	87674-68-8	CC1=CSC(=C1N(C(C)COC)C(=O)CCl)C	CC1=CSC(=C1N(C(C)COC)C(=O)CCl)C	(RS)-2-chloro-N-(2,4-dimethyl-3-thienyl)-N-(2-methoxy-1-methylethyl)acetamide	JLYFCTQDENRSOL-UHFFFAOYSA-N	JLYFCTQDENRSOL-UHFFFAOYSA-N	herbicides	amide herbicides	HRAC	Cellular Metabolism	15	Inhibition of Very Long-Chain Fatty Acid Synthesis	α-Chloroacetamides	chloroacetamide	Proposal	CLP notifications	Acute Tox. 4 / Skin Sens. 1 / Aquatic Acute 1 / Aquatic Chronic 1	H302 / H317 / H332 / H400 / H410	NO	NO	NO	NO	NO	NO
dimethenamid-P	163515-14-8	CC1=CSC(=C1N([C@@H](C)COC)C(=O)CCl)C	CC1=CSC(=C1N(C(C)COC)C(=O)CCl)C	(S)-2-chloro-N-(2,4-dimethyl-3-thienyl)-N-(2-methoxy-1-methylethyl)acetamide	JLYFCTQDENRSOL-VIFPVBQESA-N	JLYFCTQDENRSOL-UHFFFAOYSA-N	herbicides	amide herbicides	?	?	?	?	?	chloroacetamide	ATP07	GHS, EU	Acute Tox. 4 / Skin Sens. 1 / Aquatic Acute 1 / Aquatic Chronic 1	H302 / H317 / H400 / H410	NO	NO	NO	NO	NO	NO
dimethoate	60-51-5	CNC(=O)CSP(=S)(OC)OC	CNC(=O)CSP(=S)(OC)OC	O,O-dimethyl S-methylcarbamoylmethyl phosphorodithioateor2-dimethoxyphosphinothioylthio-N-methylacetamide	MCWXGJITAZMZEV-UHFFFAOYSA-N	MCWXGJITAZMZEV-UHFFFAOYSA-N	acaricides, insecticides, nematicides	organothiophosphate acaricides, aliphatic amide organothiophosphate insecticides, organothiophosphate nematicides	IRAC	Nerve and Muscle	1B	Acetylcholine esterase inhibitor	Organophosphates	organothiophosphate	CLP00	GHS, EU	Acute Tox. 4 *	H312 / H302	NO	NO	NO	NO	NO	NO
dimethomorph	110488-70-5	COC1=C(C=C(C=C1)C(=CC(=O)N2CCOCC2)C3=CC=C(C=C3)Cl)OC	COC1=C(C=C(C=C1)C(=CC(=O)N2CCOCC2)C3=CC=C(C=C3)Cl)OC	(EZ)-4-[3-(4-chlorophenyl)-3-(3,4-dimethoxyphenyl)acryloyl]morpholine	QNBTYORWCCMPQP-UHFFFAOYSA-N	QNBTYORWCCMPQP-UHFFFAOYSA-N	fungicides	morpholine fungicides	FRAC	cell wall biosynthesis	H5	cellulose synthase	cinnamic acid amides	morpholine	CLP00	GHS, EU	Aquatic Chronic 2	H411	NO	NO	NO	NO	NO	NO
dimethyl disulfide	624-92-0	CSSC	CSSC	dimethyl disulfide	WQOXQRCZOLPYPM-UHFFFAOYSA-N	WQOXQRCZOLPYPM-UHFFFAOYSA-N	fungicides, herbicides, insecticides, nematicides	fumigant fungicides, unclassified herbicides, fumigant insecticides, fumigant nematicides	?	?	?	?	?	fumigant	ATP15	GHS, EU	Flam. Liq. 2 / Acute Tox. 3 / STOT SE 3 / STOT SE 1 / Eye Irrit. 2 / Skin Sens. 1 / Aquatic Acute 1 / Aquatic Chronic 1	H225 / H331 / H301 / H336 / H370 (upper respiratory tract) (Inhalation) / H319 / H317 / H400 / H410	NO	NO	NO	NO	NO	NO
dimoxystrobin	149961-52-4	CC1=CC(=C(C=C1)C)OCC2=CC=CC=C2/C(=N\OC)/C(=O)NC	CC1=CC(=C(C=C1)C)OCC2=CC=CC=C2C(=NOC)C(=O)NC	(E)-2-(methoxyimino)-N-methyl-2-[a-(2,5-xylyloxy)-o-tolyl]acetamide	WXUZAHCNPWONDH-DYTRJAOYSA-N	WXUZAHCNPWONDH-UHFFFAOYSA-N	fungicides	amide fungicides, methoxyiminoacetamide strobilurin fungicides	FRAC	respiration	C3	complex III: cytochrome bc1 (ubiquinol oxidase) at Qo site (cyt b gene)	oximino-acetamides	strobilurin	ATP01	GHS, EU	Carc. 2 / Repr. 2 / Acute Tox. 4 * / Aquatic Acute 1 / Aquatic Chronic 1	H351 / H361d *** / H332 / H400 / H410	YES	YES	NO	NO	NO	YES
diphenylamine	122-39-4	C1=CC=C(C=C1)NC2=CC=CC=C2	C1=CC=C(C=C1)NC2=CC=CC=C2	diphenylamine	DMBHHRLKUKUOEG-UHFFFAOYSA-N	DMBHHRLKUKUOEG-UHFFFAOYSA-N	fungicides	bridged diphenyl fungicides	?	?	?	?	?	unclassified	CLP00	GHS, EU	Acute Tox. 3 * / STOT RE 2 * / Aquatic Acute 1 / Aquatic Chronic 1	H331 / H311 / H301 / H373 ** / H400 / H410	NO	NO	NO	NO	NO	NO
disodium phosphonate	13708-85-5	[O-]P(=O)=O.[Na+].[Na+]	[O-]P(=O)=O		IIRVGTWONXBBAW-UHFFFAOYSA-M	UEZVMMHDMIWARA-UHFFFAOYSA-M	fungicides	inorganic fungicides	?	?	?	?	?	inorganic	Proposal	CLP notifications	Not Classified	Not Classified	NO	NO	NO	NO	NO	NO
dithianon	3347-22-6	C1=CC=C2C(=C1)C(=O)C3=C(C2=O)SC(=C(S3)C#N)C#N	C1=CC=C2C(=C1)C(=O)C3=C(C2=O)SC(=C(S3)C#N)C#N	5,10-dihydro-5,10-dioxonaphtho[2,3-b]-1,4-dithiine-2,3-dicarbonitrile	PYZSVQVRHDXQSL-UHFFFAOYSA-N	PYZSVQVRHDXQSL-UHFFFAOYSA-N	fungicides	quinone fungicides	FRAC	Chemicals with multi-site activity	?	multi-site contact activity	quinones (anthraquinones)	quinone	CLP00	GHS, EU	Acute Tox. 4 * / Aquatic Acute 1 / Aquatic Chronic 1	H302 / H400 / H410	NO	NO	NO	NO	NO	NO
diuron	330-54-1	CN(C)C(=O)NC1=CC(=C(C=C1)Cl)Cl	CN(C)C(=O)NC1=CC(=C(C=C1)Cl)Cl	3-(3,4-dichlorophenyl)-1,1-dimethylurea	XMTQQYYKAHVGBJ-UHFFFAOYSA-N	XMTQQYYKAHVGBJ-UHFFFAOYSA-N	algicidesherbicides	phenylurea herbicides	HRAC	Light Activation of ROS	5	Inhbition of Photosynthesis at PSll - Serine 264 Binders	Ureas	phenylurea	CLP00/ATP01corr	GHS, EU	Carc. 2 / Acute Tox. 4 * / STOT RE 2 * / Aquatic Acute 1 / Aquatic Chronic 1	H351 / H302 / H373 ** / H400 / H410	NO	NO	NO	NO	NO	NO
dodemorph	1593-77-7	CC1CN(CC(O1)C)C2CCCCCCCCCCC2	CC1CN(CC(O1)C)C2CCCCCCCCCCC2	4-cyclododecyl-2,6-dimethylmorpholine	JMXKCYUTURMERF-UHFFFAOYSA-N	JMXKCYUTURMERF-UHFFFAOYSA-N	fungicides	morpholine fungicides	FRAC	sterol biosynthesis in membranes	G2	d14-reductase and d8->d7-isomerase in sterol biosynthesis (erg24, erg2)	morpholines	morpholine	CLP00/ATP07	GHS, EU	Repr. 2 / STOT RE 2 / Skin Corr. 1C / Skin Sens. 1A / Aquatic Acute 1 / Aquatic Chronic 1	H361d / H373 (liver) / H314 / H317 / H400 / H410	YES	YES	NO	NO	YES	YES
dodine	2439-10-3	CCCCCCCCCCCCNC(=N)N.CC(=O)O	CCCCCCCCCCCCNC(=N)N	1-dodecylguanidinium acetate	YIKWKLYQRFRGPM-UHFFFAOYSA-N	HILAYQUKKYWPJW-UHFFFAOYSA-N	fungicides	aliphatic nitrogen fungicides	?	?	?	?	?	guanidine	CLP00	GHS, EU	Acute Tox. 4 * / Skin Irrit. 2 / Eye Irrit. 2 / Aquatic Acute 1 / Aquatic Chronic 1	H302 / H315 / H319 / H400 / H410	NO	NO	NO	NO	NO	NO
epoxiconazole	133855-98-8	C1=CC=C(C(=C1)C2C(O2)(CN3C=NC=N3)C4=CC=C(C=C4)F)Cl	C1=CC=C(C(=C1)C2C(O2)(CN3C=NC=N3)C4=CC=C(C=C4)F)Cl	(2RS,3SR)-1-[3-(2-chlorophenyl)-2,3-epoxy-2-(4-fluorophenyl)propyl]-1H-1,2,4-triazole	ZMYFCFLJBGAQRS-UHFFFAOYSA-N	ZMYFCFLJBGAQRS-UHFFFAOYSA-N	fungicides	conazole fungicides	FRAC	sterol biosynthesis in membranes	G1	C14- demethylase in sterol biosynthesis (erg11/cyp51)	triazoles	triazole	CLP00/ATP05	GHS, EU	Carc. 2 / Repr. 1B / Aquatic Chronic 2	H351 / H360Df / H411	YES	YES	YES	NO	YES	NO
esfenvalerate	66230-04-4	CC(C)[C@@H](C1=CC=C(C=C1)Cl)C(=O)O[C@H](C#N)C2=CC(=CC=C2)OC3=CC=CC=C3	CC(C)C(C1=CC=C(C=C1)Cl)C(=O)OC(C#N)C2=CC(=CC=C2)OC3=CC=CC=C3	(aS)-a-cyano-3-phenoxybenzyl (2S)-2-(4-chlorophenyl)-3-methylbutyrate	NYPJDWWKZLNGGM-RPWUZVMVSA-N	NYPJDWWKZLNGGM-UHFFFAOYSA-N	insecticides	pyrethroid ester insecticides	IRAC	Nerve and Muscle	3A	Sodium channel modulators	Pyrethroids, Pyrethrins	pyrethroid	CLP00/ATP01corr	GHS, EU	Acute Tox. 3 * / Skin Sens. 1 / Aquatic Acute 1 / Aquatic Chronic 1	H331 / H301 / H317 / H400 / H410	NO	NO	NO	NO	NO	NO
ethephon	16672-87-0	C(CCl)P(=O)(O)O	C(CCl)P(=O)(O)O	2-chloroethylphosphonic acid	UDPGUMQDCGORJQ-UHFFFAOYSA-N	UDPGUMQDCGORJQ-UHFFFAOYSA-N	plant growth regulators	defoliants, ethylene releasers	?	?	?	?	?	ethylene releaser	CLP00/ATP06	GHS, EU	Acute Tox. 3 / Acute Tox. 4 / Skin Corr. 1C / Aquatic Chronic 2	H311 / H332 / H302 / H314 / H411	NO	NO	NO	NO	NO	NO
ethirimol	23947-60-6	CCCCC1=C(N=C(NC1=O)NCC)C	CCCCC1=C(N=C(NC1=O)NCC)C	5-butyl-2-ethylamino-6-methylpyrimidin-4-ol	BBXXLROWFHWFQY-UHFFFAOYSA-N	BBXXLROWFHWFQY-UHFFFAOYSA-N	fungicides	pyrimidine fungicides	FRAC	nucleic acids metabolism	A2	adenosin-deaminase	hydroxy-(2-amino-) pyrimidines	pyrimidine	CLP00	GHS, EU	Acute Tox. 4 *	H312	NO	NO	NO	NO	NO	NO
ethofumesate	26225-79-6	CCOC1C(C2=C(O1)C=CC(=C2)OS(=O)(=O)C)(C)C	CCOC1C(C2=C(O1)C=CC(=C2)OS(=O)(=O)C)(C)C	(RS)-2-ethoxy-2,3-dihydro-3,3-dimethylbenzofuran-5-yl methanesulfonate	IRCMYGHHKLLGHV-UHFFFAOYSA-N	IRCMYGHHKLLGHV-UHFFFAOYSA-N	herbicides	benzofuranyl alkylsulfonate herbicides	HRAC	Cellular Metabolism	15	Inhibition of Very Long-Chain Fatty Acid Synthesis	Benzofurans	benzofuran	CLP00/ATP15	GHS, EU	Aquatic Acute 1 / Aquatic Chronic 1	H400 / H410	NO	NO	NO	NO	NO	NO
ethoprophos	13194-48-4	CCCSP(=O)(OCC)SCCC	CCCSP(=O)(OCC)SCCC	O-ethyl S,S-dipropyl phosphorodithioate	VJYFKVYYMZPMAB-UHFFFAOYSA-N	VJYFKVYYMZPMAB-UHFFFAOYSA-N	insecticides, nematicides	aliphatic organothiophosphate insecticides, organothiophosphate nematicides	?	?	?	?	?	organothiophosphate	CLP00	GHS, EU	Acute Tox. 1 / Acute Tox. 2 * / Acute Tox. 3 * / Skin Sens. 1 / Aquatic Acute 1 / Aquatic Chronic 1	H310 / H330 / H301 / H317 / H400 / H410	NO	NO	NO	NO	NO	NO
ethoxyquin	91-53-2	CCOC1=CC2=C(C=C1)NC(C=C2C)(C)C	CCOC1=CC2=C(C=C1)NC(C=C2C)(C)C	1,2-dihydro-2,2,4-trimethylquinolin-6-yl ethyl ether	DECIPOUIJURFOJ-UHFFFAOYSA-N	DECIPOUIJURFOJ-UHFFFAOYSA-N	fungicides	quinoline fungicides	?	?	?	?	?	quinoline	CLP00	GHS, EU	Acute Tox. 4 *	H302	NO	NO	NO	NO	NO	NO
etofenprox	80844-07-1	CCOC1=CC=C(C=C1)C(C)(C)COCC2=CC(=CC=C2)OC3=CC=CC=C3	CCOC1=CC=C(C=C1)C(C)(C)COCC2=CC(=CC=C2)OC3=CC=CC=C3	2-(4-ethoxyphenyl)-2-methylpropyl 3-phenoxybenzyl ether	YREQHYQNNWYQCJ-UHFFFAOYSA-N	YREQHYQNNWYQCJ-UHFFFAOYSA-N	insecticides	pyrethroid ether insecticides	IRAC	Nerve and Muscle	3A	Sodium channel modulators	Pyrethroids, Pyrethrins	pyrethroid	ATP06	GHS, EU	Lact. / Aquatic Acute 1 / Aquatic Chronic 1	H362 / H400 / H410	NO	NO	NO	NO	NO	NO
etoxazole	153233-91-1	CCOC1=C(C=CC(=C1)C(C)(C)C)C2COC(=N2)C3=C(C=CC=C3F)F	CCOC1=C(C=CC(=C1)C(C)(C)C)C2COC(=N2)C3=C(C=CC=C3F)F	(RS)-5-tert-butyl-2-[2-(2,6-difluorophenyl)-4,5-dihydro-1,3-oxazol-4-yl]phenetole	IXSZQYVWNJNRAL-UHFFFAOYSA-N	IXSZQYVWNJNRAL-UHFFFAOYSA-N	acaricides	unclassified acaricides	IRAC	Growth and Development	10B	Mite growth inhibitors affecting CHS1	Etoxazole	diphenyl oxazoline	CLP00	GHS, EU	Aquatic Acute 1 / Aquatic Chronic 1	H400 / H410	NO	NO	NO	NO	NO	NO
etridiazole	2593-15-9	CCOC1=NC(=NS1)C(Cl)(Cl)Cl	CCOC1=NC(=NS1)C(Cl)(Cl)Cl	ethyl 3-trichloromethyl-1,2,4-thiadiazol-5-yl ether	KQTVWCSONPJJPE-UHFFFAOYSA-N	KQTVWCSONPJJPE-UHFFFAOYSA-N	fungicides	thiadiazole fungicides	FRAC	lipid synthesis or transport / membrane integrity or function	F3	cell peroxidation (proposed)	1,2,4-thiadiazoles	thiadiazole	CLP00/ATP07	GHS, EU	Carc. 2 / Acute Tox. 4 / Skin Sens. 1 / Aquatic Acute 1 / Aquatic Chronic 1	H351 / H302 / H317 / H400 / H410	NO	NO	NO	NO	NO	NO
eugenol	97-53-0	COC1=C(C=CC(=C1)CC=C)O	COC1=C(C=CC(=C1)CC=C)O	4-allyl-2-methoxyphenol	RRAFCDWBNXTKKO-UHFFFAOYSA-N	RRAFCDWBNXTKKO-UHFFFAOYSA-N	insect attractants	unclassified insect attractants	?	?	?	?	?	unclassified	Proposal	CLP notifications	Eye Irrit. 2 / Skin Sens. 1B	H317 / H319	NO	NO	NO	NO	NO	NO
famoxadone	131807-57-3	CC1(C(=O)N(C(=O)O1)NC2=CC=CC=C2)C3=CC=C(C=C3)OC4=CC=CC=C4	CC1(C(=O)N(C(=O)O1)NC2=CC=CC=C2)C3=CC=C(C=C3)OC4=CC=CC=C4	(RS)-3-anilino-5-methyl-5-(4-phenoxyphenyl)-1,3-oxazolidine-2,4-dione	PCCSBWNGDMYFCW-UHFFFAOYSA-N	PCCSBWNGDMYFCW-UHFFFAOYSA-N	fungicides	dicarboximide fungicides, oxazole fungicides	FRAC	respiration	C3	complex III: cytochrome bc1 (ubiquinol oxidase) at Qo site (cyt b gene)	oxazolidine-diones	oxazolidinone	CLP00	GHS, EU	STOT RE 2 * / Aquatic Acute 1 / Aquatic Chronic 1	H373 ** / H400 / H410	NO	NO	NO	NO	NO	NO
fenamidone	161326-34-7	C[C@@]1(C(=O)N(C(=N1)SC)NC2=CC=CC=C2)C3=CC=CC=C3	CC1(C(=O)N(C(=N1)SC)NC2=CC=CC=C2)C3=CC=CC=C3	(S)-1-anilino-4-methyl-2-methylthio-4-phenylimidazolin-5-one	LMVPQMGRYSRMIW-KRWDZBQOSA-N	LMVPQMGRYSRMIW-UHFFFAOYSA-N	fungicides	imidazole fungicides	FRAC	respiration	C3	complex III: cytochrome bc1 (ubiquinol oxidase) at Qo site (cyt b gene)	imidazolinones	imidazolinone	CLP00	GHS, EU	Aquatic Acute 1 / Aquatic Chronic 1	H400 / H410	NO	NO	NO	NO	NO	NO
fenamiphos	22224-92-6	CCOP(=O)(NC(C)C)OC1=CC(=C(C=C1)SC)C	CCOP(=O)(NC(C)C)OC1=CC(=C(C=C1)SC)C	(RS)-(ethyl 4-methylthio-m-tolyl isopropylphosphoramidate)	ZCJPOPBZHLUFHF-UHFFFAOYSA-N	ZCJPOPBZHLUFHF-UHFFFAOYSA-N	insecticides, nematicides	phosphoramidate insecticides, organophosphate nematicides	?	?	?	?	?	phosphoramidate	CLP00/ATP05	GHS, EU	Acute Tox. 2 / Eye Irrit. 2 / Aquatic Acute 1 / Aquatic Chronic 1	H330 / H310 / H300 / H319 / H400 / H410	NO	NO	NO	NO	NO	NO
fenazaquin	120928-09-8	CC(C)(C)C1=CC=C(C=C1)CCOC2=NC=NC3=CC=CC=C32	CC(C)(C)C1=CC=C(C=C1)CCOC2=NC=NC3=CC=CC=C32	4-tert-butylphenethyl quinazolin-4-yl ether	DMYHGDXADUDKCQ-UHFFFAOYSA-N	DMYHGDXADUDKCQ-UHFFFAOYSA-N	acaricides	unclassified acaricides	FRAC, IRAC	respiration, Respiration	C1, 21A	complex I NADH oxido-reductase, Mitochondrial complex I electron transport inhibitors	quinazoline, METI acaricides and insecticides	quinazoline	CLP00	GHS, EU	Acute Tox. 3 * / Acute Tox. 4 * / Aquatic Acute 1 / Aquatic Chronic 1	H301 / H332 / H400 / H410	NO	NO	NO	NO	NO	NO
fenbuconazole	114369-43-6	C1=CC=C(C=C1)C(CCC2=CC=C(C=C2)Cl)(CN3C=NC=N3)C#N	C1=CC=C(C=C1)C(CCC2=CC=C(C=C2)Cl)(CN3C=NC=N3)C#N	(RS)-4-(4-chlorophenyl)-2-phenyl-2-(1H-1,2,4-triazol-1-ylmethyl)butyronitrile	RQDJADAKIFFEKQ-UHFFFAOYSA-N	RQDJADAKIFFEKQ-UHFFFAOYSA-N	fungicides	conazole fungicides	FRAC	sterol biosynthesis in membranes	G1	C14- demethylase in sterol biosynthesis (erg11/cyp51)	triazoles	triazole	CLP00	GHS, EU	Aquatic Acute 1 / Aquatic Chronic 1	H400 / H410	NO	NO	NO	NO	NO	NO
fenbutatin oxide	13356-08-6	CC(C)(C[Sn](CC(C)(C)C1=CC=CC=C1)(CC(C)(C)C2=CC=CC=C2)O[Sn](CC(C)(C)C3=CC=CC=C3)(CC(C)(C)C4=CC=CC=C4)CC(C)(C)C5=CC=CC=C5)C6=CC=CC=C6	CC(C)(C[Sn](CC(C)(C)C1=CC=CC=C1)(CC(C)(C)C2=CC=CC=C2)O[Sn](CC(C)(C)C3=CC=CC=C3)(CC(C)(C)C4=CC=CC=C4)CC(C)(C)C5=CC=CC=C5)C6=CC=CC=C6	bis[tris(2-methyl-2-phenylpropyl)tin] oxide	HOXINJBQVZWYGZ-UHFFFAOYSA-N	HOXINJBQVZWYGZ-UHFFFAOYSA-N	acaricides	organotin acaricides	IRAC	Respiration	12B	Inhibitors of mitochondrial ATP synthase	Organotin miticides	organotin	CLP00	GHS, EU	Acute Tox. 2 * / Skin Irrit. 2 / Eye Irrit. 2 / Aquatic Acute 1 / Aquatic Chronic 1	H330 / H315 / H319 / H400 / H410	NO	NO	NO	NO	NO	NO
fenhexamid	126833-17-8	CC1(CCCCC1)C(=O)NC2=C(C(=C(C=C2)O)Cl)Cl	CC1(CCCCC1)C(=O)NC2=C(C(=C(C=C2)O)Cl)Cl	2',3'-dichloro-4'-hydroxy-1-methylcyclohexanecarboxanilide	VDLGAVXLJYLFDH-UHFFFAOYSA-N	VDLGAVXLJYLFDH-UHFFFAOYSA-N	fungicides	anilide fungicides	FRAC	sterol biosynthesis in membranes	G3	3-keto reductase, C4-de-methylation (erg27)	hydroxyanilides	hydroxyanilide	CLP00	GHS, EU	Aquatic Chronic 2	H411	NO	NO	NO	NO	NO	NO
fenitrothion	122-14-5	CC1=C(C=CC(=C1)OP(=S)(OC)OC)[N+](=O)[O-]	CC1=C(C=CC(=C1)OP(=S)(OC)OC)[N+](=O)[O-]	O,O-dimethyl O-4-nitro-m-tolyl phosphorothioate	ZNOLGFHPUIJIMJ-UHFFFAOYSA-N	ZNOLGFHPUIJIMJ-UHFFFAOYSA-N	insecticides	phenyl organothiophosphate insecticides	IRAC	Nerve and Muscle	1B	Acetylcholine esterase inhibitor	Organophosphates	organothiophosphate	CLP00	GHS, EU	Acute Tox. 4 * / Aquatic Acute 1 / Aquatic Chronic 1	H302 / H400 / H410	NO	NO	NO	NO	NO	NO
fenoxycarb	72490-01-8	CCOC(=O)NCCOC1=CC=C(C=C1)OC2=CC=CC=C2	CCOC(=O)NCCOC1=CC=C(C=C1)OC2=CC=CC=C2	ethyl 2-(4-phenoxyphenoxy)ethylcarbamate	HJUFTIJOISQSKQ-UHFFFAOYSA-N	HJUFTIJOISQSKQ-UHFFFAOYSA-N	insecticides	juvenile hormone mimics	IRAC	Growth and Development	7B	Juvenile hormone mimics	Fenoxycarb	juvenile hormone mimics	CLP00/ATP06	GHS, EU	Carc. 2 / Aquatic Acute 1 / Aquatic Chronic 1	H351 / H400 / H410	NO	NO	NO	NO	NO	NO
fenpropidin	67306-00-7	CC(CC1=CC=C(C=C1)C(C)(C)C)CN2CCCCC2	CC(CC1=CC=C(C=C1)C(C)(C)C)CN2CCCCC2	1-[(RS)-3-(4-tert-butylphenyl)-2-methylpropyl]piperidine	MGNFYQILYYYUBS-UHFFFAOYSA-N	MGNFYQILYYYUBS-UHFFFAOYSA-N	fungicides	unclassified fungicides	FRAC	sterol biosynthesis in membranes	G2	d14-reductase and d8->d7-isomerase in sterol biosynthesis (erg24, erg2)	piperidines	piperidine	Proposal	CLP notifications	Acute Tox. 4 / Eye Dam. 1 / Skin Sens. 1B / STOT SE 3 / STOT RE 2 / Aquatic Acute 1 / Aquatic Chronic 1	H302 / H317 / H318 / H332 / H335 / H373 / H400 / H410	NO	NO	NO	NO	NO	NO
fenpropimorph	67564-91-4	C[C@@H]1CN(C[C@@H](O1)C)CC(C)CC2=CC=C(C=C2)C(C)(C)C	CC1CN(CC(O1)C)CC(C)CC2=CC=C(C=C2)C(C)(C)C	cis-4-[(RS)-3-(4-tert-butylphenyl)-2-methylpropyl]-2,6-dimethylmorpholine	RYAUSSKQMZRMAI-ALOPSCKCSA-N	RYAUSSKQMZRMAI-UHFFFAOYSA-N	fungicides	morpholine fungicides	FRAC	sterol biosynthesis in membranes	G2	d14-reductase and d8->d7-isomerase in sterol biosynthesis (erg24, erg2)	morpholines	morpholine	CLP00	GHS, EU	Repr. 2 / Acute Tox. 4 * / Skin Irrit. 2 / Aquatic Chronic 2	H361d *** / H302 / H315 / H411	YES	YES	NO	NO	YES	YES
fenpyrazamine	473798-59-3	CC1=CC=CC=C1C2=C(N(N(C2=O)C(C)C)C(=O)SCC=C)N	CC1=CC=CC=C1C2=C(N(N(C2=O)C(C)C)C(=O)SCC=C)N	S-allyl 5-amino-2,3-dihydro-2-isopropyl-3-oxo-4-(o-tolyl)pyrazole-1-carbothioate	UTOHZQYBSYOOGC-UHFFFAOYSA-N	UTOHZQYBSYOOGC-UHFFFAOYSA-N	fungicides	phenylpyrazole fungicides	FRAC	sterol biosynthesis in membranes	G3	3-keto reductase, C4-de-methylation (erg27)	amino-pyrazolinone	phenylpyrazole	ATP06/ATP10	GHS, EU	Aquatic Acute 1 / Aquatic Chronic 1	H400 / H410	NO	NO	NO	NO	NO	NO
fenpyroximate	134098-61-6	CC1=NN(C(=C1/C=N/OCC2=CC=C(C=C2)C(=O)OC(C)(C)C)OC3=CC=CC=C3)C	CC1=NN(C(=C1C=NOCC2=CC=C(C=C2)C(=O)OC(C)(C)C)OC3=CC=CC=C3)C	tert-butyl (E)-a-(1,3-dimethyl-5-phenoxypyrazol-4-ylmethyleneaminooxy)-p-toluate	YYJNOYZRYGDPNH-MFKUBSTISA-N	YYJNOYZRYGDPNH-UHFFFAOYSA-N	acaricides	pyrazole acaricides	IRAC	Respiration	21A	Mitochondrial complex I electron transport inhibitors	METI acaricides and insecticides	pyrazole	ATP07	GHS, EU	Acute Tox. 2 / Acute Tox. 3 / Skin Sens. 1B / Aquatic Acute 1 / Aquatic Chronic 1	H330 / H301 / H317 / H400 / H410	NO	NO	NO	NO	NO	NO
ferric phosphate	10045-86-0	[O-]P(=O)([O-])[O-].[Fe+3]	[O-]P(=O)([O-])[O-]	iron(III) phosphateorferric phosphate	WBJZTOZJJYAKHQ-UHFFFAOYSA-K	NBIIXXVUZAFLBC-UHFFFAOYSA-K	molluscicides	unclassified molluscicides	?	?	?	?	?	inorganic	Proposal	CLP notifications	Not Classified	Not Classified	NO	NO	NO	NO	NO	NO
ferric pyrophosphate	10058-44-3	[O-]P(=O)([O-])OP(=O)([O-])[O-].[O-]P(=O)([O-])OP(=O)([O-])[O-].[O-]P(=O)([O-])OP(=O)([O-])[O-].[Fe+3].[Fe+3].[Fe+3].[Fe+3]	[O-]P(=O)([O-])OP(=O)([O-])[O-]		CADNYOZXMIKYPR-UHFFFAOYSA-B	XPPKVPWEQAFLFU-UHFFFAOYSA-J	molluscicides	unclassified molluscicides	?	?	?	?	?	inorganic	Proposal	CLP notifications	Not Classified	Not Classified	NO	NO	NO	NO	NO	NO
fipronil	120068-37-3	C1=C(C=C(C(=C1Cl)N2C(=C(C(=N2)C#N)S(=O)C(F)(F)F)N)Cl)C(F)(F)F	C1=C(C=C(C(=C1Cl)N2C(=C(C(=N2)C#N)S(=O)C(F)(F)F)N)Cl)C(F)(F)F	5-amino-1-(2,6-dichloro-a,a,a-trifluoro-p-tolyl)-4-[(trifluoromethyl)sulfinyl]pyrazole-3-carbonitrile	ZOCSXAVNDGMNBV-UHFFFAOYSA-N	ZOCSXAVNDGMNBV-UHFFFAOYSA-N	acaricides, insecticides	phenylpyrazole acaricides, phenylpyrazole insecticides	IRAC	Nerve and Muscle	2B	GABA-gated chloride channel antagonists	Phenylpyrazoles	phenylpyrazole	ATP01/ATP10	GHS, EU	Acute Tox. 3 * / STOT RE 1 / Aquatic Acute 1 / Aquatic Chronic 1	H331 / H311 / H301 / H372 * / H400 / H410	NO	NO	NO	NO	NO	NO
flazasulfuron	104040-78-0	COC1=CC(=NC(=N1)NC(=O)NS(=O)(=O)C2=C(C=CC=N2)C(F)(F)F)OC	COC1=CC(=NC(=N1)NC(=O)NS(=O)(=O)C2=C(C=CC=N2)C(F)(F)F)OC	1-(4,6-dimethoxypyrimidin-2-yl)-3-(3-trifluoromethyl-2-pyridylsulfonyl)urea	HWATZEJQIXKWQS-UHFFFAOYSA-N	HWATZEJQIXKWQS-UHFFFAOYSA-N	herbicides	pyrimidinylsulfonylurea herbicides	HRAC	Cellular Metabolism	2	Inhibition of Acetolactate Synthase	Sulfonylureas	sulfonylurea	CLP00	GHS, EU	Aquatic Acute 1 / Aquatic Chronic 1	H400 / H410	NO	NO	NO	NO	NO	NO
flonicamid	158062-67-0	C1=CN=CC(=C1C(F)(F)F)C(=O)NCC#N	C1=CN=CC(=C1C(F)(F)F)C(=O)NCC#N	N-cyanomethyl-4-(trifluoromethyl)nicotinamide	RLQJEEJISHYWON-UHFFFAOYSA-N	RLQJEEJISHYWON-UHFFFAOYSA-N	insecticides	unclassified insecticides	IRAC	Nerve and Muscle	29	Chordotonal organ modulators - undefined target site	Flonicamid	unclassified	ATP07	GHS, EU	Acute Tox. 4	H302	NO	NO	NO	NO	NO	NO
florasulam	145701-23-1	COC1=NC=C(C2=NC(=NN21)S(=O)(=O)NC3=C(C=CC=C3F)F)F	COC1=NC=C(C2=NC(=NN21)S(=O)(=O)NC3=C(C=CC=C3F)F)F	2',6',8-trifluoro-5-methoxy[1,2,4]triazolo[1,5-c]pyrimidine-2-sulfonanilide	QZXATCCPQKOEIH-UHFFFAOYSA-N	QZXATCCPQKOEIH-UHFFFAOYSA-N	herbicides	sulfonanilide herbicides, triazolopyrimidine herbicides	HRAC	Cellular Metabolism	2	Inhibition of Acetolactate Synthase	Triazolopyrimidine - Type 1	triazolopyrimidinsulfonamide	CLP00	GHS, EU	Aquatic Acute 1 / Aquatic Chronic 1	H400 / H410	NO	NO	NO	NO	NO	NO
fluazifop-P	83066-88-0	C[C@H](C(=O)O)OC1=CC=C(C=C1)OC2=NC=C(C=C2)C(F)(F)F	CC(C(=O)O)OC1=CC=C(C=C1)OC2=NC=C(C=C2)C(F)(F)F	(R)-2-{4-[5-(trifluoromethyl)-2-pyridyloxy]phenoxy}propionic acid	YUVKUEAFAVKILW-SECBINFHSA-N	YUVKUEAFAVKILW-UHFFFAOYSA-N	herbicides	aryloxyphenoxypropionic herbicides	?	?	?	?	?	aryloxphenoxypropionate	Proposal	CLP notifications	Skin Irrit. 2 / Eye Irrit. 2A / STOT SE 3 / Aquatic Chronic 3	H315 / H319 / H335 / H412	NO	NO	NO	NO	NO	NO
fluazinam	79622-59-6	C1=C(C=NC(=C1Cl)NC2=C(C=C(C(=C2[N+](=O)[O-])Cl)C(F)(F)F)[N+](=O)[O-])C(F)(F)F	C1=C(C=NC(=C1Cl)NC2=C(C=C(C(=C2[N+](=O)[O-])Cl)C(F)(F)F)[N+](=O)[O-])C(F)(F)F	3-chloro-N-(3-chloro-5-trifluoromethyl-2-pyridyl)-a,a,a-trifluoro-2,6-dinitro-p-toluidine	UZCGKGPEKUCDTF-UHFFFAOYSA-N	UZCGKGPEKUCDTF-UHFFFAOYSA-N	fungicides	pyridine fungicides	FRAC	respiration	C5	uncouplers of oxidative phos-phorylation	2,6-dinitro-anilines	dinitroaniline	ATP06	GHS, EU	Repr. 2 / Acute Tox. 4 / Eye Dam. 1 / Skin Sens. 1A / Aquatic Acute 1 / Aquatic Chronic 1	H361d / H332 / H318 / H317 / H400 / H410	YES	YES	NO	NO	YES	YES
flubendiamide	272451-65-7	CC1=C(C=CC(=C1)C(C(F)(F)F)(C(F)(F)F)F)NC(=O)C2=C(C(=CC=C2)I)C(=O)NC(C)(C)CS(=O)(=O)C	CC1=C(C=CC(=C1)C(C(F)(F)F)(C(F)(F)F)F)NC(=O)C2=C(C(=CC=C2)I)C(=O)NC(C)(C)CS(=O)(=O)C	3-iodo-N'-(2-mesyl-1,1-dimethylethyl)-N-{4-[1,2,2,2-tetrafluoro-1-(trifluoromethyl)ethyl]-o-tolyl}phthalamide	ZGNITFSDLCMLGI-UHFFFAOYSA-N	ZGNITFSDLCMLGI-UHFFFAOYSA-N	insecticides	diamide insecticides	IRAC	Nerve and Muscle	28	Ryanodine receptor modulators	Diamides	benzene dicarboxamide	Proposal	CLP notifications	Aquatic Acute 1 / Aquatic Chronic 1	H400 / H410	NO	NO	NO	NO	NO	NO
fludioxonil	131341-86-1	C1=CC(=C2C(=C1)OC(O2)(F)F)C3=CNC=C3C#N	C1=CC(=C2C(=C1)OC(O2)(F)F)C3=CNC=C3C#N	4-(2,2-difluoro-1,3-benzodioxol-4-yl)-1H-pyrrole-3-carbonitrile	MUJOIMFVNIBMKC-UHFFFAOYSA-N	MUJOIMFVNIBMKC-UHFFFAOYSA-N	fungicides	pyrrole fungicides	FRAC	signal transduction	E2	MAP/Histidine-Kinase in osmotic signal transduction (os-2, HOG1)	phenylpyrroles	phenylpyrrole	ATP14	GHS, EU	Aquatic Acute 1 / Aquatic Chronic 1	H400 / H410	NO	NO	NO	NO	NO	NO
flufenoxuron	101463-69-8	C1=CC(=C(C(=C1)F)C(=O)NC(=O)NC2=C(C=C(C=C2)OC3=C(C=C(C=C3)C(F)(F)F)Cl)F)F	C1=CC(=C(C(=C1)F)C(=O)NC(=O)NC2=C(C=C(C=C2)OC3=C(C=C(C=C3)C(F)(F)F)Cl)F)F	1-[4-(2-chloro-a,a,a-trifluoro-p-tolyloxy)-2-fluorophenyl]-3-(2,6-difluorobenzoyl)urea	RYLHNOVXKPXDIP-UHFFFAOYSA-N	RYLHNOVXKPXDIP-UHFFFAOYSA-N	acaricides, insecticides	mite growth regulators, benzoylphenylurea chitin synthesis inhibitors	IRAC	Growth and Development	15	Inhibitors of chitin biosynthesis affecting CHS1	Benzoylureas	benzoylurea	ATP05	GHS, EU	Lact. / Aquatic Acute 1 / Aquatic Chronic 1	H362 / H400 / H410	NO	NO	NO	NO	NO	NO
flumetralin	62924-70-3	CCN(CC1=C(C=CC=C1Cl)F)C2=C(C=C(C=C2[N+](=O)[O-])C(F)(F)F)[N+](=O)[O-]	CCN(CC1=C(C=CC=C1Cl)F)C2=C(C=C(C=C2[N+](=O)[O-])C(F)(F)F)[N+](=O)[O-]	N-(2-chloro-6-fluorobenzyl)-N-ethyl-a,a,a-trifluoro-2,6-dinitro-p-toluidine	PWNAWOCHVWERAR-UHFFFAOYSA-N	PWNAWOCHVWERAR-UHFFFAOYSA-N	plant growth regulators	growth inhibitors	?	?	?	?	?	dinitroaniline	CLP00	GHS, EU	Skin Irrit. 2 / Eye Irrit. 2 / Skin Sens. 1 / Aquatic Acute 1 / Aquatic Chronic 1	H315 / H319 / H317 / H400 / H410	NO	NO	NO	NO	NO	NO
flumioxazin	103361-09-7	C#CCN1C(=O)COC2=CC(=C(C=C21)N3C(=O)C4=C(C3=O)CCCC4)F	C#CCN1C(=O)COC2=CC(=C(C=C21)N3C(=O)C4=C(C3=O)CCCC4)F	N-(7-fluoro-3,4-dihydro-3-oxo-4-prop-2-ynyl-2H-1,4-benzoxazin-6-yl)cyclohex-1-ene-1,2-dicarboxamide	FOUWCSDKDDHKQP-UHFFFAOYSA-N	FOUWCSDKDDHKQP-UHFFFAOYSA-N	herbicides	dicarboximide herbicides	HRAC	Light Activation of ROS	14	Inhibition of Protoporphyrinogen Oxidase	N-Phenyl-imides	N-phenylimide	CLP00/ATP09	GHS, EU	Repr. 1B / Aquatic Acute 1 / Aquatic Chronic 1	H360D / H400 / H410	YES	YES	NO	NO	YES	NO
fluometuron	2164-17-2	CN(C)C(=O)NC1=CC=CC(=C1)C(F)(F)F	CN(C)C(=O)NC1=CC=CC(=C1)C(F)(F)F	1,1-dimethyl-3-(a,a,a-trifluoro-m-tolyl)urea	RZILCCPWPBTYDO-UHFFFAOYSA-N	RZILCCPWPBTYDO-UHFFFAOYSA-N	herbicides	phenylurea herbicides	HRAC	Light Activation of ROS	5	Inhbition of Photosynthesis at PSll - Serine 264 Binders	Ureas	phenylurea	Proposal	CLP notifications	Aquatic Acute 1 / Aquatic Chronic 1	H400 / H410	NO	NO	NO	NO	NO	NO
fluopicolide	239110-15-7	C1=CC(=C(C(=C1)Cl)C(=O)NCC2=C(C=C(C=N2)C(F)(F)F)Cl)Cl	C1=CC(=C(C(=C1)Cl)C(=O)NCC2=C(C=C(C=N2)C(F)(F)F)Cl)Cl	2,6-dichloro-N-[3-chloro-5-(trifluoromethyl)-2-pyridylmethyl]benzamide	GBOYJIHYACSLGN-UHFFFAOYSA-N	GBOYJIHYACSLGN-UHFFFAOYSA-N	fungicides	benzamide fungicides, pyridine fungicides	FRAC	cytoskeleton and motor protein	B5	delocalisation of spectrin-like proteins	pyridinylmethyl-benzamides	pyridinylbenzamide	Proposal	RAC opinion	Repr. 2	H361d	YES	YES	NO	NO	YES	NO
fluopyram	658066-35-4	C1=CC=C(C(=C1)C(=O)NCCC2=C(C=C(C=N2)C(F)(F)F)Cl)C(F)(F)F	C1=CC=C(C(=C1)C(=O)NCCC2=C(C=C(C=N2)C(F)(F)F)Cl)C(F)(F)F	N-{2-[3-chloro-5-(trifluoromethyl)-2-pyridyl]ethyl}-a,a,a-trifluoro-o-toluamide	KVDJTXBXMWJJEF-UHFFFAOYSA-N	KVDJTXBXMWJJEF-UHFFFAOYSA-N	fungicides	benzamide fungicides, pyridine fungicides	FRAC	respiration	C2	complex II: succinate-dehydrogenase	pyridinyl-ethyl benzamides	pyridinylbenzamide	ATP09	GHS, EU	Aquatic Chronic 2	H411	NO	NO	NO	NO	NO	NO
fluoxastrobin	361377-29-9	CON=C(C1=CC=CC=C1OC2=C(C(=NC=N2)OC3=CC=CC=C3Cl)F)C4=NOCCO4	CON=C(C1=CC=CC=C1OC2=C(C(=NC=N2)OC3=CC=CC=C3Cl)F)C4=NOCCO4	(E)-{2-[6-(2-chlorophenoxy)-5-fluoropyrimidin-4-yloxy]phenyl}(5,6-dihydro-1,4,2-dioxazin-3-yl)methanone O-methyloxime	UFEODZBUAFNAEU-UHFFFAOYSA-N	UFEODZBUAFNAEU-UHFFFAOYSA-N	fungicides	strobilurin fungicides	FRAC	respiration	C3	complex III: cytochrome bc1 (ubiquinol oxidase) at Qo site (cyt b gene)	dihydro-dioxazines	strobilurin	Proposal	CLP notifications	Aquatic Acute 1 / Skin Sens. 1	H317 / H400	NO	NO	NO	NO	NO	NO
flupyradifurone	951659-40-8	C1C(=CC(=O)O1)N(CC2=CN=C(C=C2)Cl)CC(F)F	C1C(=CC(=O)O1)N(CC2=CN=C(C=C2)Cl)CC(F)F	4-[(6-chloro-3-pyridylmethyl)(2,2-difluoroethyl)amino]furan-2(5H)-one	QOIYTRGFOFZNKF-UHFFFAOYSA-N	QOIYTRGFOFZNKF-UHFFFAOYSA-N	insecticides	unclassified insecticides	IRAC	Nerve and Muscle	4D	Nicotinic acetylcholine receptor competitive modulators	Butenolides	butenolide	ATP15	GHS, EU	Acute Tox. 4 / STOT RE 2 / Aquatic Acute 1 / Aquatic Chronic 1	H302 / H373 (muscle) / H400 / H410	NO	NO	NO	NO	NO	NO
fluquinconazole	136426-54-5	C1=CC2=C(C=C1F)C(=O)N(C(=N2)N3C=NC=N3)C4=C(C=C(C=C4)Cl)Cl	C1=CC2=C(C=C1F)C(=O)N(C(=N2)N3C=NC=N3)C4=C(C=C(C=C4)Cl)Cl	3-(2,4-dichlorophenyl)-6-fluoro-2-(1H-1,2,4-triazol-1-yl)quinazolin-4(3H)-one	IJJVMEJXYNJXOJ-UHFFFAOYSA-N	IJJVMEJXYNJXOJ-UHFFFAOYSA-N	fungicides	conazole fungicides	FRAC	sterol biosynthesis in membranes	G1	C14- demethylase in sterol biosynthesis (erg11/cyp51)	triazoles	triazole	CLP00	GHS, EU	Acute Tox. 3 * / Acute Tox. 4 * / STOT RE 1 / Skin Irrit. 2 / Aquatic Acute 1 / Aquatic Chronic 1	H331 / H301 / H312 / H372 ** / H315 / H400 / H410	NO	NO	NO	NO	NO	NO
flurochloridone	61213-25-0	C1C(C(C(=O)N1C2=CC=CC(=C2)C(F)(F)F)Cl)CCl	C1C(C(C(=O)N1C2=CC=CC(=C2)C(F)(F)F)Cl)CCl	mixture of the enantiomeric pairs (3RS,4RS;3RS,4SR)-3-chloro-4-chloromethyl-1-(a,a,a-trifluoro-m-tolyl)-2-pyrrolidone (isomers in the ratio 3:1)	OQZCSNDVOWYALR-UHFFFAOYSA-N	OQZCSNDVOWYALR-UHFFFAOYSA-N	herbicides	unclassified herbicides	?	?	?	?	?	pyrrolidine	ATP15	GHS, EU	Repr. 1B / Acute Tox. 4 / Skin Sens. 1 / Aquatic Acute 1 / Aquatic Chronic 1	H360FD / H302 / H317 / H400 / H410	YES	YES	NO	YES	YES	NO
fluroxypyr	69377-81-7	C(C(=O)O)OC1=NC(=C(C(=C1Cl)N)Cl)F	C(C(=O)O)OC1=NC(=C(C(=C1Cl)N)Cl)F	4-amino-3,5-dichloro-6-fluoro-2-pyridyloxyacetic acid	MEFQWPUMEMWTJP-UHFFFAOYSA-N	MEFQWPUMEMWTJP-UHFFFAOYSA-N	herbicides	pyridine herbicides	HRAC	Cell Division and Growth	4	Auxin Mimics	Pyridyloxy-carboxylates	pyridyloxy carboxylates	CLP00	GHS, EU	Aquatic Chronic 3	H412	NO	NO	NO	NO	NO	NO
fluroxypyr-meptyl	81406-37-3	CCCCCCC(C)OC(=O)COC1=NC(=C(C(=C1Cl)N)Cl)F	CCCCCCC(C)OC(=O)COC1=NC(=C(C(=C1Cl)N)Cl)F	(RS)-1-methylheptyl 4-amino-3,5-dichloro-6-fluoro-2-pyridyloxyacetate	OLZQTUCTGLHFTQ-UHFFFAOYSA-N	OLZQTUCTGLHFTQ-UHFFFAOYSA-N	herbicides	pyridine herbicides	?	?	?	?	?	pyridyloxy carboxylates	CLP00	GHS, EU	Aquatic Acute 1 / Aquatic Chronic 1	H400 / H410	NO	NO	NO	NO	NO	NO
flurprimidol	56425-91-3	CC(C)C(C1=CC=C(C=C1)OC(F)(F)F)(C2=CN=CN=C2)O	CC(C)C(C1=CC=C(C=C1)OC(F)(F)F)(C2=CN=CN=C2)O	(RS)-2-methyl-1-pyrimidin-5-yl-1-(4-trifluoromethoxyphenyl)propan-1-ol	VEVZCONIUDBCDC-UHFFFAOYSA-N	VEVZCONIUDBCDC-UHFFFAOYSA-N	plant growth regulators	growth retardants	?	?	?	?	?	unclassified	Proposal	CLP notifications	Skin Irrit. 2 / Eye Irrit. 2 / Acute Tox. 4	H315 / H319 / H302	NO	NO	NO	NO	NO	NO
flurtamone	96525-23-4	CNC1=C(C(=O)C(O1)C2=CC=CC=C2)C3=CC(=CC=C3)C(F)(F)F	CNC1=C(C(=O)C(O1)C2=CC=CC=C2)C3=CC(=CC=C3)C(F)(F)F	(2RS)-5-methylamino-2-phenyl-4-(a,a,a-trifluoro-m-tolyl)furan-3(2H)-one	NYRMIJKDBAQCHC-UHFFFAOYSA-N	NYRMIJKDBAQCHC-UHFFFAOYSA-N	herbicides	unclassified herbicides	HRAC	Light Activation of ROS	12	Inhibition of Phytoene Desaturase	Diphenyl heterocycles	unclassified	CLP00	GHS, EU	Aquatic Acute 1 / Aquatic Chronic 1	H400 / H410	NO	NO	NO	NO	NO	NO
flutianil	958647-10-4	COC1=CC=CC=C1N\2CCS/C2=C(/C#N)\SC3=C(C=CC(=C3)C(F)(F)F)F	COC1=CC=CC=C1N2CCSC2=C(C#N)SC3=C(C=CC(=C3)C(F)(F)F)F	(Z)-[3-(2-methoxyphenyl)-1,3-thiazolidin-2-ylidene](a,a,a,4-tetrafluoro-m-tolylthio)acetonitrile	KGXUEPOHGFWQKF-ZCXUNETKSA-N	KGXUEPOHGFWQKF-UHFFFAOYSA-N	fungicides	thiazolidine fungicides	FRAC	Unknown mode of action	?	unknown	cyano-methylene-thiazolidine	thiazolidine	ATP13	GHS, EU	Aquatic Chronic 1	H410	NO	NO	NO	NO	NO	NO
flutriafol	76674-21-0	C1=CC=C(C(=C1)C(CN2C=NC=N2)(C3=CC=C(C=C3)F)O)F	C1=CC=C(C(=C1)C(CN2C=NC=N2)(C3=CC=C(C=C3)F)O)F	(RS)-2,4'-difluoro-a-(1H-1,2,4-triazol-1-ylmethyl)benzhydryl alcohol	JWUCHKBSVLQQCO-UHFFFAOYSA-N	JWUCHKBSVLQQCO-UHFFFAOYSA-N	fungicides	conazole fungicides	FRAC	sterol biosynthesis in membranes	G1	C14- demethylase in sterol biosynthesis (erg11/cyp51)	triazoles	triazole	Proposal	CLP notifications	Acute Tox. 4 / Aquatic Chronic 2	H302 / H441	NO	NO	NO	NO	NO	NO
fluxapyroxad	907204-31-3	CN1C=C(C(=N1)C(F)F)C(=O)NC2=CC=CC=C2C3=CC(=C(C(=C3)F)F)F	CN1C=C(C(=N1)C(F)F)C(=O)NC2=CC=CC=C2C3=CC(=C(C(=C3)F)F)F	3-(difluoromethyl)-1-methyl-N-(3',4',5'-trifluorobiphenyl-2-yl)pyrazole-4-carboxamide	SXSGXWCSHSVPGB-UHFFFAOYSA-N	SXSGXWCSHSVPGB-UHFFFAOYSA-N	fungicides	anilide fungicides, pyrazolecarboxamide fungicides	FRAC	respiration	C2	complex II: succinate-dehydrogenase	pyrazole-4-carboxamides	pyrazolecarboxamide	ATP15	GHS, EU	Lact. / Aquatic Acute 1 / Aquatic Chronic 1	H362 / H400 / H410	NO	NO	NO	NO	NO	NO
folpet	133-07-3	C1=CC=C2C(=C1)C(=O)N(C2=O)SC(Cl)(Cl)Cl	C1=CC=C2C(=C1)C(=O)N(C2=O)SC(Cl)(Cl)Cl	N-(trichloromethylthio)phthalimideorN-(trichloromethanesulfenyl)phthalimide	HKIOYBQGHSTUDB-UHFFFAOYSA-N	HKIOYBQGHSTUDB-UHFFFAOYSA-N	fungicides	phthalimide fungicides	FRAC	Chemicals with multi-site activity	?	multi-site contact activity	phthalimides	phthalimide	CLP00/ATP01	GHS, EU	Carc. 2 / Acute Tox. 4 * / Eye Irrit. 2 / Skin Sens. 1 / Aquatic Acute 1	H351 / H332 / H319 / H317 / H400	NO	NO	NO	NO	NO	NO
foramsulfuron	173159-57-4	CN(C)C(=O)C1=C(C=C(C=C1)NC=O)S(=O)(=O)NC(=O)NC2=NC(=CC(=N2)OC)OC	CN(C)C(=O)C1=C(C=C(C=C1)NC=O)S(=O)(=O)NC(=O)NC2=NC(=CC(=N2)OC)OC	1-(4,6-dimethoxypyrimidin-2-yl)-3-[2-(dimethylcarbamoyl)-5-formamidophenylsulfonyl]urea	PXDNXJSDGQBLKS-UHFFFAOYSA-N	PXDNXJSDGQBLKS-UHFFFAOYSA-N	herbicides	pyrimidinylsulfonylurea herbicides	HRAC	Cellular Metabolism	2	Inhibition of Acetolactate Synthase	Sulfonylureas	sulfonylurea	Proposal	RAC opinion	Carc. 2 / Aquatic Chronic 1 / Aquatic Acute 1	H351 / H400 / H410	NO	NO	NO	NO	NO	NO
forchlorfenuron	68157-60-8	C1=CC=C(C=C1)NC(=O)NC2=CC(=NC=C2)Cl	C1=CC=C(C=C1)NC(=O)NC2=CC(=NC=C2)Cl	1-(2-chloro-4-pyridyl)-3-phenylurea	GPXLRLUVLMHHIK-UHFFFAOYSA-N	GPXLRLUVLMHHIK-UHFFFAOYSA-N	plant growth regulators	growth stimulators	?	?	?	?	?	phenylurea	ATP01	GHS, EU	Carc. 2 / Aquatic Chronic 2	H351 / H411	NO	NO	NO	NO	NO	NO
formetanate	22259-30-9	CNC(=O)OC1=CC=CC(=C1)N=CN(C)C	CNC(=O)OC1=CC=CC(=C1)N=CN(C)C	3-[(EZ)-dimethylaminomethyleneamino]phenyl methylcarbamate	RMFNNCGOSPBBAD-UHFFFAOYSA-N	RMFNNCGOSPBBAD-UHFFFAOYSA-N	acaricides, insecticides	formamidine acaricides, formamidine insecticides	?	?	?	?	?	formamidine	CLP00	GHS, EU	Acute Tox. 2 * / Skin Sens. 1 / Aquatic Acute 1 / Aquatic Chronic 1	H330 / H300 / H317 / H400 / H410	NO	NO	NO	NO	NO	NO
fosetyl-Al	39148-24-8	CCOP(=O)=O.CCOP(=O)=O.CCOP(=O)=O.[Al+3]	CCOP(=O)=O	aluminium tris(ethyl phosphonate)	OIPMQULDKWSNGX-UHFFFAOYSA-N	ZUNGGJHBMLMRFJ-UHFFFAOYSA-N	fungicides	organophosphorus fungicides	?	?	?	?	?	organophosphorus	ATP01	GHS, EU	Eye Dam. 1	H318	NO	NO	NO	NO	NO	NO
fuberidazole	3878-19-1	C1=CC=C2C(=C1)NC(=N2)C3=CC=CO3	C1=CC=C2C(=C1)NC(=N2)C3=CC=CO3	2-(2-furyl)benzimidazole	UYJUZNLFJAWNEZ-UHFFFAOYSA-N	UYJUZNLFJAWNEZ-UHFFFAOYSA-N	fungicides	benzimidazole fungicides	FRAC	cytoskeleton and motor protein	B1	ß-tubulin assembly in mitosis	benzimidazoles	benzimidazole	CLP00/ATP03	GHS, EU	Carc. 2 / Acute Tox. 4 / STOT RE 2 / Skin Sens. 1 / Aquatic Acute 1 / Aquatic Chronic 1	H351 / H302 / H373 (heart) / H317 / H400 / H410	NO	NO	NO	NO	NO	NO
gamma-cyhalothrin	76703-62-3	CC1([C@H]([C@H]1C(=O)O[C@H](C#N)C2=CC(=CC=C2)OC3=CC=CC=C3)/C=C(/C(F)(F)F)\Cl)C	CC1(C(C1C(=O)OC(C#N)C2=CC(=CC=C2)OC3=CC=CC=C3)C=C(C(F)(F)F)Cl)C	(S)-a-cyano-3-phenoxybenzyl (1R,3R)-3-[(Z)-2-chloro-3,3,3-trifluoropropenyl]-2,2-dimethylcyclopropanecarboxylateor(S)-a-cyano-3-phenoxybenzyl (1R)-cis-3-[(Z)-2-chloro-3,3,3-trifluoropropenyl]-2,2-dimethylcyclopropanecarboxylate	ZXQYGBMAQZUVMI-GCMPRSNUSA-N	ZXQYGBMAQZUVMI-UHFFFAOYSA-N	insecticides	pyrethroid ester insecticides	?	?	?	?	?	pyrethroid	Proposal	CLP notifications	Aquatic Chronic 1 / Aquatic Acute 1 / Acute Tox. 1 / Acute Tox. 4 / Skin Sens. 1 / STOT RE 1	H301 / H312 / H317 / H330 / H372 / H400 / H410	NO	NO	NO	NO	NO	NO
glyphosate	1071-83-6	C(C(=O)O)NCP(=O)(O)O	C(C(=O)O)NCP(=O)(O)O	N-(phosphonomethyl)glycine	XDDAORKBJWWYJS-UHFFFAOYSA-N	XDDAORKBJWWYJS-UHFFFAOYSA-N	herbicides	organophosphorus herbicides	HRAC	Cellular Metabolism	9	Inhibition of Enolpyruvyl Shikimate Phosphate Synthase	Glycine	organophosphorus	CLP00	GHS, EU	Eye Dam. 1 / Aquatic Chronic 2	H318 / H411	NO	NO	NO	NO	NO	NO
haloxyfop-P	95977-29-0	C[C@H](C(=O)O)OC1=CC=C(C=C1)OC2=C(C=C(C=N2)C(F)(F)F)Cl	CC(C(=O)O)OC1=CC=C(C=C1)OC2=C(C=C(C=N2)C(F)(F)F)Cl	(R)-2-{4-[3-chloro-5-(trifluoromethyl)-2-pyridyloxy]phenoxy}propionic acid	GOCUAJYOYBLQRH-MRVPVSSYSA-N	GOCUAJYOYBLQRH-UHFFFAOYSA-N	herbicides	aryloxyphenoxypropionic herbicides	?	?	?	?	?	aryloxphenoxypropionate	Proposal	CLP notifications	Acute Tox. 4 / Aquatic Chronic 3	H302 / H412	NO	NO	NO	NO	NO	NO
hexythiazox	78587-05-0	C[C@@H]1[C@H](SC(=O)N1C(=O)NC2CCCCC2)C3=CC=C(C=C3)Cl.C[C@H]1[C@@H](SC(=O)N1C(=O)NC2CCCCC2)C3=CC=C(C=C3)Cl	CC1C(SC(=O)N1C(=O)NC2CCCCC2)C3=CC=C(C=C3)Cl	(4RS,5RS)-5-(4-chlorophenyl)-N-cyclohexyl-4-methyl-2-oxo-1,3-thiazolidine-3-carboxamide	KYOUEHWYDNYHAL-IOORBXIBSA-N	XGWIJUOSCAQSSV-UHFFFAOYSA-N	acaricides	mite growth regulators, thiazolidine acaricides	IRAC	Growth and Development	10A	Mite growth inhibitors affecting CHS1	Clofentezine, Diflovidazin, Hexythiazox	thiazolidine	CLP00/ATP15	GHS, EU	Aquatic Acute 1 / Aquatic Chronic 1	H400 / H410	NO	NO	NO	NO	NO	NO
hymexazol	10004-44-1	CC1=CC(=O)NO1	CC1=CC(=O)NO1	5-methylisoxazol-3-olor5-methyl-1,2-oxazol-3-ol	KGVPNLBXJKTABS-UHFFFAOYSA-N	KGVPNLBXJKTABS-UHFFFAOYSA-N	fungicides, plant growth regulators	oxazole fungicides, growth stimulators	FRAC	nucleic acids metabolism	A3	DNA/RNA synthesis (proposed)	isoxazoles	isoxazole	CLP00/ATP15	GHS, EU	Repr. 2 / Acute Tox. 4 / Eye Dam. 1 / Skin Sens. 1 / Aquatic Chronic 2	H361d / H302 / H318 / H317 / H411	YES	YES	NO	NO	YES	YES
imazalil	35554-44-0	C=CCOC(CN1C=CN=C1)C2=C(C=C(C=C2)Cl)Cl	C=CCOC(CN1C=CN=C1)C2=C(C=C(C=C2)Cl)Cl	(RS)-1-(b-allyloxy-2,4-dichlorophenethyl)imidazoleorallyl (RS)-1-(2,4-dichlorophenyl)-2-imidazol-1-ylethyl ether	PZBPKYOVPCNPJY-UHFFFAOYSA-N	PZBPKYOVPCNPJY-UHFFFAOYSA-N	fungicides	conazole fungicides	FRAC	sterol biosynthesis in membranes	G1	C14- demethylase in sterol biosynthesis (erg11/cyp51)	imidazoles	imidazoles	CLP00/ATP07	GHS, EU	Carc. 2 / Acute Tox. 3 / Acute Tox. 4 / Eye Dam. 1 / Aquatic Chronic 1	H351 / H301 / H332 / H318 / H410	NO	NO	NO	NO	NO	NO
imazamox	114311-32-9	CC(C)C1(C(=O)NC(=N1)C2=C(C=C(C=N2)COC)C(=O)O)C	CC(C)C1(C(=O)NC(=N1)C2=C(C=C(C=N2)COC)C(=O)O)C	2-[(RS)-4-isopropyl-4-methyl-5-oxo-2-imidazolin-2-yl]-5-methoxymethylnicotinic acid	NUPJIGQFXCQJBK-UHFFFAOYSA-N	NUPJIGQFXCQJBK-UHFFFAOYSA-N	herbicides	imidazolinone herbicides	HRAC	Cellular Metabolism	2	Inhibition of Acetolactate Synthase	Imidazolinones	imidazolinone	CLP00	GHS, EU	Aquatic Acute 1 / Aquatic Chronic 1	H400 / H410	NO	NO	NO	NO	NO	NO
imazaquin	81335-37-7	CC(C)C1(C(=O)NC(=N1)C2=NC3=CC=CC=C3C=C2C(=O)O)C	CC(C)C1(C(=O)NC(=N1)C2=NC3=CC=CC=C3C=C2C(=O)O)C	2-[(RS)-4-isopropyl-4-methyl-5-oxo-2-imidazolin-2-yl]quinoline-3-carboxylic acid	CABMTIJINOIHOD-UHFFFAOYSA-N	CABMTIJINOIHOD-UHFFFAOYSA-N	herbicides	imidazolinone herbicides	HRAC	Cellular Metabolism	2	Inhibition of Acetolactate Synthase	Imidazolinones	imidazolinone	Proposal	CLP notifications	Aquatic Acute 1 / Aquatic Chronic 1	H400 / H410	NO	NO	NO	NO	NO	NO
imazosulfuron	122548-33-8	COC1=CC(=NC(=N1)NC(=O)NS(=O)(=O)C2=C(N=C3N2C=CC=C3)Cl)OC	COC1=CC(=NC(=N1)NC(=O)NS(=O)(=O)C2=C(N=C3N2C=CC=C3)Cl)OC	1-(2-chloroimidazo[1,2-a]pyridin-3-ylsulfonyl)-3-(4,6-dimethoxypyrimidin-2-yl)urea	NAGRVUXEKKZNHT-UHFFFAOYSA-N	NAGRVUXEKKZNHT-UHFFFAOYSA-N	herbicides	pyrimidinylsulfonylurea herbicides	HRAC	Cellular Metabolism	2	Inhibition of Acetolactate Synthase	Sulfonylureas	sulfonylurea	Proposal	CLP notifications	Aquatic Acute 1 / Aquatic Chronic 1	H400 / H410	NO	NO	NO	NO	NO	NO
indolylbutyric acid	133-32-4	C1=CC=C2C(=C1)C(=CN2)CCCC(=O)O	C1=CC=C2C(=C1)C(=CN2)CCCC(=O)O	4-(1H-indol-3-yl)butyric acid	JTEDVYBZBROSJT-UHFFFAOYSA-N	JTEDVYBZBROSJT-UHFFFAOYSA-N	plant growth regulators	auxins	?	?	?	?	?	auxin	Proposal	CLP notifications	Acute Tox. 3 / Skin Irrit. 2	H301 / H315	NO	NO	NO	NO	NO	NO
indoxacarb	173584-44-6	COC(=O)[C@]12CC3=C(C1=NN(CO2)C(=O)N(C4=CC=C(C=C4)OC(F)(F)F)C(=O)OC)C=CC(=C3)Cl	COC(=O)C12CC3=C(C1=NN(CO2)C(=O)N(C4=CC=C(C=C4)OC(F)(F)F)C(=O)OC)C=CC(=C3)Cl	methyl (S)-N-[7-chloro-2,3,4a,5-tetrahydro-4a-(methoxycarbonyl)indeno[1,2-e][1,3,4]oxadiazin-2-ylcarbonyl]-4'-(trifluoromethoxy)carbanilate or methyl (S)-7-chloro-2,3,4a,5-tetrahydro-2-[methoxycarbonyl(4-trifluoromethoxyphenyl)carbamoyl]indeno[1,2-e][1,3,4]oxadiazine-4a-carboxylate	VBCVPMMZEGZULK-NRFANRHFSA-N	VBCVPMMZEGZULK-UHFFFAOYSA-N	insecticides	oxadiazine insecticides	IRAC	Nerve and Muscle	22A	Voltage-dependent sodium channel blockers	Oxadiazines	oxadiazine	ATP05	GHS, EU	Acute Tox. 3 / Acute Tox. 4 / STOT RE 1 / Skin Sens. 1B / Aquatic Acute 1 / Aquatic Chronic 1	H301 / H332 / H372 (blood, nervous system, heart) / H317 / H400 / H410	NO	NO	NO	NO	NO	NO
ipconazole	125225-28-7	CC(C)C1CCC(C1(CN2C=NC=N2)O)CC3=CC=C(C=C3)Cl	CC(C)C1CCC(C1(CN2C=NC=N2)O)CC3=CC=C(C=C3)Cl	(1RS,2SR,5RS;1RS,2SR,5SR)-2-(4-chlorobenzyl)-5-isopropyl-1-(1H-1,2,4-triazol-1-ylmethyl)cyclopentanol	QTYCMDBMOLSEAM-UHFFFAOYSA-N	QTYCMDBMOLSEAM-UHFFFAOYSA-N	fungicides	conazole fungicides	FRAC	sterol biosynthesis in membranes	G1	C14- demethylase in sterol biosynthesis (erg11/cyp51)	triazoles	triazole	ATP15	GHS, EU	Repr. 1B / Acute Tox. 4 / STOT RE 2 / Aquatic Chronic 1	H360D / H302 / H373 (eyes, skin, liver) / H410	YES	YES	NO	NO	YES	YES
iprodione	36734-19-7	CC(C)NC(=O)N1CC(=O)N(C1=O)C2=CC(=CC(=C2)Cl)Cl	CC(C)NC(=O)N1CC(=O)N(C1=O)C2=CC(=CC(=C2)Cl)Cl	3-(3,5-dichlorophenyl)-N-isopropyl-2,4-dioxoimidazolidine-1-carboxamide	ONUFESLQCSAYKA-UHFFFAOYSA-N	ONUFESLQCSAYKA-UHFFFAOYSA-N	fungicides	dichlorophenyl dicarboximide fungicides, imidazole fungicides	FRAC	signal transduction	E3	MAP/Histidine-Kinase in osmotic signal transduction (os-1, Daf1)	dicarboximides	dicarboximide	CLP00	GHS, EU	Carc. 2 / Aquatic Acute 1 / Aquatic Chronic 1	H351 / H400 / H410	NO	NO	NO	NO	NO	NO
iprovalicarb	140923-17-7	CC1=CC=C(C=C1)C(C)NC(=O)[C@H](C(C)C)NC(=O)OC(C)C	CC1=CC=C(C=C1)C(C)NC(=O)C(C(C)C)NC(=O)OC(C)C	isopropyl [(1S)-2-methyl-1-{[(1RS)-1-p-tolylethyl]carbamoyl}propyl]carbamate	NWUWYYSKZYIQAE-WMCAAGNKSA-N	NWUWYYSKZYIQAE-UHFFFAOYSA-N	fungicides	carbamate fungicides, valinamide fungicides	FRAC	cell wall biosynthesis	H5	cellulose synthase	valinamide carbamates	valinamide carbamate	ATP15	GHS, EU	Carc. 2	H351	NO	NO	NO	NO	NO	NO
isoproturon	34123-59-6	CC(C)C1=CC=C(C=C1)NC(=O)N(C)C	CC(C)C1=CC=C(C=C1)NC(=O)N(C)C	3-(4-isopropylphenyl)-1,1-dimethylureaor3-p-cumenyl-1,1-dimethylurea	PUIYMUZLKQOUOZ-UHFFFAOYSA-N	PUIYMUZLKQOUOZ-UHFFFAOYSA-N	algicidesherbicides	phenylurea herbicides	HRAC	Light Activation of ROS	5	Inhbition of Photosynthesis at PSll - Serine 264 Binders	Ureas	phenylurea	CLP00/ATP13	GHS, EU	Carc. 2 / STOT RE 2 / Aquatic Acute 1 / Aquatic Chronic 1	H351 / H373 (blood) / H400 / H410	NO	NO	NO	NO	NO	NO
isopyrazam	881685-58-1	CC(C)C1C2CCC1C3=C2C=CC=C3NC(=O)C4=CN(N=C4C(F)F)C	CC(C)C1C2CCC1C3=C2C=CC=C3NC(=O)C4=CN(N=C4C(F)F)C	mixture of 2 syn-isomers 3-(difluoromethyl)-1-methyl-N-[(1RS,4SR,9RS)-1,2,3,4-tetrahydro-9-isopropyl-1,4-methanonaphthalen-5-yl]pyrazole-4-carboxamide and 2 anti-isomers 3-(difluoromethyl)-1-methyl-N-[(1RS,4SR,9SR)-1,2,3,4-tetrahydro-9-isopropyl-1,4-methanonaphthalen-5-yl]pyrazole-4-carboxamide	XTDZGXBTXBEZDN-UHFFFAOYSA-N	XTDZGXBTXBEZDN-UHFFFAOYSA-N	fungicides	pyrazolecarboxamide fungicides	FRAC	respiration	C2	complex II: succinate-dehydrogenase	pyrazole-4-carboxamides	pyrazolecarboxamide	Proposal	RAC opinion	Canc. 2 / Skin Sens. 1B / Repr. 1B / Aquatic Chronic 1 / Aquatic Acute 1	H351 / H317 / H360D / H400 / H410	YES	YES	NO	NO	YES	YES
isoxaben	82558-50-7	CCC(C)(CC)C1=NOC(=C1)NC(=O)C2=C(C=CC=C2OC)OC	CCC(C)(CC)C1=NOC(=C1)NC(=O)C2=C(C=CC=C2OC)OC	N-[3-(1-ethyl-1-methylpropyl)-1,2-oxazol-5-yl]-2,6-dimethoxybenzamide	PMHURSZHKKJGBM-UHFFFAOYSA-N	PMHURSZHKKJGBM-UHFFFAOYSA-N	herbicides	amide herbicides, oxazole herbicides	HRAC	Cellular Metabolism	29	Inhibition of Cellulose Synthesis	Benzamides	benzamide	CLP00	GHS, EU	Aquatic Chronic 4	H413	NO	NO	NO	NO	NO	NO
isoxaflutole	141112-29-0	CS(=O)(=O)C1=C(C=CC(=C1)C(F)(F)F)C(=O)C2=C(ON=C2)C3CC3	CS(=O)(=O)C1=C(C=CC(=C1)C(F)(F)F)C(=O)C2=C(ON=C2)C3CC3	(5-cyclopropyl-1,2-oxazol-4-yl)(a,a,a-trifluoro-2-mesyl-p-tolyl)methanone	OYIKARCXOQLFHF-UHFFFAOYSA-N	OYIKARCXOQLFHF-UHFFFAOYSA-N	herbicides	cyclopropylisoxazole herbicides, oxazole herbicides	HRAC	Light Activation of ROS	27	Inhibition of Hydroxyphenyl Pyruvate Dioxygenase	Isoxazoles	cyclopropylisoxazole	CLP00/ATP07	GHS, EU	Repr. 2 / Aquatic Acute 1 / Aquatic Chronic 1	H361d *** / H400 / H410	YES	YES	NO	NO	YES	YES
kresoxim-methyl	143390-89-0	CC1=CC=CC=C1OCC2=CC=CC=C2/C(=N\OC)/C(=O)OC	CC1=CC=CC=C1OCC2=CC=CC=C2C(=NOC)C(=O)OC	methyl (E)-methoxyimino[a-(o-tolyloxy)-o-tolyl]acetate	ZOTBXTZVPHCKPN-HTXNQAPBSA-N	ZOTBXTZVPHCKPN-UHFFFAOYSA-N	fungicides	methoxyiminoacetate strobilurin fungicides	FRAC	respiration	C3	complex III: cytochrome bc1 (ubiquinol oxidase) at Qo site (cyt b gene)	oximino-acetates	strobilurin	CLP00	GHS, EU	Carc. 2 / Aquatic Acute 1 / Aquatic Chronic 1	H351 / H400 / H410	NO	NO	NO	NO	NO	NO
lambda-cyhalothrin	91465-08-6	CC1([C@H]([C@H]1/C=C(\Cl)/C(F)(F)F)C(=O)O[C@H](C2=CC(=CC=C2)OC3=CC=CC=C3)C#N)C.CC1([C@@H]([C@@H]1/C=C(\Cl)/C(F)(F)F)C(=O)O[C@@H](C2=CC(=CC=C2)OC3=CC=CC=C3)C#N)C	CC1(C(C1C(=O)OC(C#N)C2=CC(=CC=C2)OC3=CC=CC=C3)C=C(C(F)(F)F)Cl)C	reaction product comprising equal quantities of (R)-a-cyano-3-phenoxybenzyl (1S,3S)-3-[(Z)-2-chloro-3,3,3-trifluoropropenyl]-2,2-dimethylcyclopropanecarboxylate and (S)-a-cyano-3-phenoxybenzyl (1R,3R)-3-[(Z)-2-chloro-3,3,3-trifluoropropenyl]-2,2-dimethylcyclopropanecarboxylateor of(R)-a-cyano-3-phenoxybenzyl (1S)-cis-3-[(Z)-2-chloro-3,3,3-trifluoropropenyl]-2,2-dimethylcyclopropanecarboxylate and…	BFPGVJIMBRLFIR-GUCBCRIZSA-N	ZXQYGBMAQZUVMI-UHFFFAOYSA-N	insecticides	pyrethroid ester insecticides	IRAC	Nerve and Muscle	3A	Sodium channel modulators	Pyrethroids, Pyrethrins	pyrethroid	CLP00/ATP01	GHS, EU	Acute Tox. 2 * / Acute Tox. 3 * / Acute Tox. 4 * / Aquatic Acute 1 / Aquatic Chronic 1	H330 / H301 / H312 / H400 / H410	NO	NO	NO	NO	NO	NO
lenacil	2164-08-1	C1CCC(CC1)N2C(=O)C3=C(CCC3)NC2=O	C1CCC(CC1)N2C(=O)C3=C(CCC3)NC2=O	3-cyclohexyl-1,5,6,7-tetrahydrocyclopentapyrimidine-2,4(3H)-dione	ZTMKADLOSYKWCA-UHFFFAOYSA-N	ZTMKADLOSYKWCA-UHFFFAOYSA-N	herbicides	uracil herbicides	?	?	?	?	?	uracil	ATP07	GHS, EU	Carc. 2 / Aquatic Acute 1 / Aquatic Chronic 1	H351 / H400 / H410	NO	NO	NO	NO	NO	NO
linuron	330-55-2	CN(C(=O)NC1=CC(=C(C=C1)Cl)Cl)OC	CN(C(=O)NC1=CC(=C(C=C1)Cl)Cl)OC	3-(3,4-dichlorophenyl)-1-methoxy-1-methylurea	XKJMBINCVNINCA-UHFFFAOYSA-N	XKJMBINCVNINCA-UHFFFAOYSA-N	herbicides	phenylurea herbicides	HRAC	Light Activation of ROS	5	Inhbition of Photosynthesis at PSll - Serine 264 Binders	Ureas	phenylurea	CLP00	GHS, EU	Carc. 2 / Repr. 1B / Acute Tox. 4 * / STOT RE 2 * / Aquatic Acute 1 / Aquatic Chronic 1	H351 / H360Df / H302 / H373 ** / H400 / H410	YES	YES	YES	YES	YES	NO
lufenuron	103055-07-8	C1=CC(=C(C(=C1)F)C(=O)NC(=O)NC2=CC(=C(C=C2Cl)OC(C(C(F)(F)F)F)(F)F)Cl)F	C1=CC(=C(C(=C1)F)C(=O)NC(=O)NC2=CC(=C(C=C2Cl)OC(C(C(F)(F)F)F)(F)F)Cl)F	(RS)-1-[2,5-dichloro-4-(1,1,2,3,3,3-hexafluoropropoxy)phenyl]-3-(2,6-difluorobenzoyl)urea	PWPJGUXAGUPAHP-UHFFFAOYSA-N	PWPJGUXAGUPAHP-UHFFFAOYSA-N	insecticides	benzoylphenylurea chitin synthesis inhibitors	IRAC	Growth and Development	15	Inhibitors of chitin biosynthesis affecting CHS1	Benzoylureas	benzoylurea	CLP00	GHS, EU	Skin Sens. 1 / Aquatic Acute 1 / Aquatic Chronic 1	H317 / H400 / H410	NO	NO	NO	NO	NO	NO
malathion	121-75-5	CCOC(=O)CC(C(=O)OCC)SP(=S)(OC)OC	CCOC(=O)CC(C(=O)OCC)SP(=S)(OC)OC	diethyl (dimethoxyphosphinothioylthio)succinateorS-1,2-bis(ethoxycarbonyl)ethyl O,O-dimethyl phosphorodithioate	JXSJBGJIGXNWCI-UHFFFAOYSA-N	JXSJBGJIGXNWCI-UHFFFAOYSA-N	acaricides, insecticides	organothiophosphate acaricides, aliphatic organothiophosphate insecticides	IRAC	Nerve and Muscle	1B	Acetylcholine esterase inhibitor	Organophosphates	organothiophosphate	CLP00/ATP01	GHS, EU	Acute Tox. 4 * / Skin Sens. 1 / Aquatic Acute 1 / Aquatic Chronic 1	H302 / H317 / H400 / H410	NO	NO	NO	NO	NO	NO
maleic hydrazide	123-33-1	C1=CC(=O)NNC1=O	C1=CC(=O)NNC1=O	6-hydroxy-2H-pyridazin-3-one or 1,2-dihydropyridazine-3,6-dione	BGRDGMRNKXEXQD-UHFFFAOYSA-N	BGRDGMRNKXEXQD-UHFFFAOYSA-N	plant growth regulators	gametocides, growth inhibitors	?	?	?	?	?	pyridazine	Proposal	CLP notifications	Eye Irrit. 2 / STOT SE 3 / Skin Irrit. 2 / Muta. 2	H315 / H319 / H335 / H341	NO	NO	NO	NO	NO	NO
mancozeb	8018-01-7	C(CNC(=S)[S-])NC(=S)[S-].C(CNC(=S)[S-])NC(=S)[S-].[Mn+2].[Zn+2]	C(CNC(=S)[S-])NC(=S)[S-]	manganese ethylenebis(dithiocarbamate) (polymeric) complex with zinc salt	CHNQZRKUZPNOOH-UHFFFAOYSA-J	AWYFNIZYMPNGAI-UHFFFAOYSA-L	fungicides	polymeric dithiocarbamate fungicides, zinc fungicides	?	?	?	?	?	dithiocarbamate	CLP00/ATP01	GHS, EU	Repr. 1B / Skin Sens. 1 / Aquatic Acute 1 / Carc. 2 /STOT RE 2 / Aquatic Chronic 1	H360D / H317 / H400 / H410 / H351 / H373	YES	YES	NO	NO	YES	NO
mandestrobin	173662-97-0	CC1=CC(=C(C=C1)C)OCC2=CC=CC=C2C(C(=O)NC)OC	CC1=CC(=C(C=C1)C)OCC2=CC=CC=C2C(C(=O)NC)OC	(RS)-2-methoxy-N-methyl-2-[a-(2,5-xylyloxy)-o-tolyl]acetamide	PDPWCKVFIFAQIQ-UHFFFAOYSA-N	PDPWCKVFIFAQIQ-UHFFFAOYSA-N	fungicides	amide fungicides, strobilurin fungicides	FRAC	respiration	C3	complex III: cytochrome bc1 (ubiquinol oxidase) at Qo site (cyt b gene)	methoxy-acetamide	strobilurin	ATP14	GHS, EU	Aquatic Acute 1 / Aquatic Chronic 1	H400 / H410	NO	NO	NO	NO	NO	NO
mandipropamid	374726-62-2	COC1=C(C=CC(=C1)CCNC(=O)C(C2=CC=C(C=C2)Cl)OCC#C)OCC#C	COC1=C(C=CC(=C1)CCNC(=O)C(C2=CC=C(C=C2)Cl)OCC#C)OCC#C	(RS)-2-(4-chlorophenyl)-N-[3-methoxy-4-(prop-2-ynyloxy)phenethyl]-2-(prop-2-ynyloxy)acetamide	KWLVWJPJKJMCSH-UHFFFAOYSA-N	KWLVWJPJKJMCSH-UHFFFAOYSA-N	fungicides	amide fungicides	FRAC	cell wall biosynthesis	H5	cellulose synthase	mandelic acid amides	mandelamide	ATP07	GHS, EU	Aquatic Acute 1 / Aquatic Chronic 1	H400 / H410	NO	NO	NO	NO	NO	NO
mecoprop-P	16484-77-8	CC1=C(C=CC(=C1)Cl)O[C@H](C)C(=O)O	CC1=C(C=CC(=C1)Cl)OC(C)C(=O)O	(R)-2-(4-chloro-o-tolyloxy)propionic acid	WNTGYJSOUMFZEP-SSDOTTSWSA-N	WNTGYJSOUMFZEP-UHFFFAOYSA-N	herbicides	phenoxypropionic herbicides	?	?	?	?	?	phenoxycarboxylate	CLP00	GHS, EU	Acute Tox. 4 * / Eye Dam. 1 / Aquatic Chronic 2	H302 / H318 / H411	NO	NO	NO	NO	NO	NO
mepanipyrim	110235-47-7	CC#CC1=NC(=NC(=C1)C)NC2=CC=CC=C2	CC#CC1=NC(=NC(=C1)C)NC2=CC=CC=C2	N-(4-methyl-6-prop-1-ynylpyrimidin-2-yl)aniline	CIFWZNRJIBNXRE-UHFFFAOYSA-N	CIFWZNRJIBNXRE-UHFFFAOYSA-N	fungicides	anilinopyrimidine fungicides	FRAC	amino acids and protein synthesis	D1	methionine biosynthesis (proposed) (cgs gene)	anilino-pyrimidines	anilinopyrimidine	ATP01	GHS, EU	Carc. 2 / Aquatic Acute 1 / Aquatic Chronic 1	H351 / H400 / H410	NO	NO	NO	NO	NO	NO
mepiquat	15302-91-7	C[N+]1(CCCCC1)C	C[N+]1(CCCCC1)C	1,1-dimethylpiperidinium	NNCAWEWCFVZOGF-UHFFFAOYSA-N	NNCAWEWCFVZOGF-UHFFFAOYSA-N	plant growth regulators	growth inhibitors	?	?	?	?	?	unclassified	Proposal	CLP notifications	Acute Tox. 4 / Aquatic Chronic 3	H302 / H412	NO	NO	NO	NO	NO	NO
mesotrione	104206-82-8	CS(=O)(=O)C1=CC(=C(C=C1)C(=O)C2C(=O)CCCC2=O)[N+](=O)[O-]	CS(=O)(=O)C1=CC(=C(C=C1)C(=O)C2C(=O)CCCC2=O)[N+](=O)[O-]	2-(4-mesyl-2-nitrobenzoyl)cyclohexane-1,3-dione	KPUREKXXPHOJQT-UHFFFAOYSA-N	KPUREKXXPHOJQT-UHFFFAOYSA-N	herbicides	benzoylcyclohexanedione herbicides	HRAC	Light Activation of ROS	27	Inhibition of Hydroxyphenyl Pyruvate Dioxygenase	Triketones	triketone	CLP00/ATP15	GHS, EU	Repr. 2 / STOT RE 2 / Aquatic Acute 1 / Aquatic Chronic 1	H361d / H373 (eyes, nervous system) / H400 / H410	YES	YES	NO	NO	NO	YES
metaflumizone	139968-49-3	C1=CC(=CC(=C1)C(F)(F)F)C(=NNC(=O)NC2=CC=C(C=C2)OC(F)(F)F)CC3=CC=C(C=C3)C#N	C1=CC(=CC(=C1)C(F)(F)F)C(=NNC(=O)NC2=CC=C(C=C2)OC(F)(F)F)CC3=CC=C(C=C3)C#N	mixture of 90-100% (E)-2'-[2-(4-cyanophenyl)-1-(a,a,a-trifluoro-m-tolyl)ethylidene]-4-(trifluoromethoxy)carbanilohydrazide and 10-0% (Z)-2'-[2-(4-cyanophenyl)-1-(a,a,a-trifluoro-m-tolyl)ethylidene]-4-(trifluoromethoxy)carbanilohydrazide	MIFOMMKAVSCNKQ-UHFFFAOYSA-N	MIFOMMKAVSCNKQ-UHFFFAOYSA-N	insecticides	unclassified insecticides	IRAC	Nerve and Muscle	22B	Voltage-dependent sodium channel blockers	Semicarbazones	semicarbazones	ATP14	GHS, EU	Repr. 2 / Lact. / STOT RE 2	H361fd / H362 / H373	YES	YES	YES	YES	NO	YES
metalaxyl-M	70630-17-0	CC1=C(C(=CC=C1)C)N([C@H](C)C(=O)OC)C(=O)COC	CC1=C(C(=CC=C1)C)N(C(C)C(=O)OC)C(=O)COC	methyl N-(methoxyacetyl)-N-2,6-xylyl-D-alaninate	ZQEIXNIJLIKNTD-GFCCVEGCSA-N	ZQEIXNIJLIKNTD-UHFFFAOYSA-N	fungicides	acylamino acid fungicides, anilide fungicides	FRAC	nucleic acids metabolism	A1	RNA polymerase I	acylalanines	acylalanine	CLP00	GHS, EU	Acute Tox. 4 * / Eye Dam. 1	H302 / H318	NO	NO	NO	NO	NO	NO
metaldehyde	108-62-3	CC1OC(OC(OC(O1)C)C)C	CC1OC(OC(OC(O1)C)C)C	2,4,6,8-tetramethyl-1,3,5,7-tetraoxocaneor2,4,6,8-tetramethyl-1,3,5,7-tetraoxacyclooctane	GKKDCARASOJPNG-UHFFFAOYSA-N	GKKDCARASOJPNG-UHFFFAOYSA-N	molluscicides	unclassified molluscicides	?	?	?	?	?	unclassified	CLP00/ATP14	GHS, EU	Flam. Sol. 2 / Repr. 2 / Acute Tox. 3 / Aquatic Chronic 3	H228 / H361f / H301 / H412	YES	NO	NO	NO	NO	NO
metamitron	41394-05-2	CC1=NN=C(C(=O)N1N)C2=CC=CC=C2	CC1=NN=C(C(=O)N1N)C2=CC=CC=C2	4-amino-4,5-dihydro-3-methyl-6-phenyl-1,2,4-triazin-5-oneor4-amino-3-methyl-6-phenyl-1,2,4-triazin-5(4H)-one	VHCNQEUWZYOAEV-UHFFFAOYSA-N	VHCNQEUWZYOAEV-UHFFFAOYSA-N	herbicides	triazinone herbicides	HRAC	Light Activation of ROS	5	Inhbition of Photosynthesis at PSll - Serine 264 Binders	Triazinones	triazinone	CLP00	GHS, EU	Acute Tox. 4 * / Aquatic Acute 1	H302 / H400	NO	NO	NO	NO	NO	NO
metazachlor	67129-08-2	CC1=C(C(=CC=C1)C)N(CN2C=CC=N2)C(=O)CCl	CC1=C(C(=CC=C1)C)N(CN2C=CC=N2)C(=O)CCl	2-chloro-N-(pyrazol-1-ylmethyl)acet-2',6'-xylidide	STEPQTYSZVCJPV-UHFFFAOYSA-N	STEPQTYSZVCJPV-UHFFFAOYSA-N	herbicides	chloroacetanilide herbicides, pyrazole herbicides	HRAC	Cellular Metabolism	15	Inhibition of Very Long-Chain Fatty Acid Synthesis	α-Chloroacetamides	chloroacetamide	ATP03	GHS, EU	Carc. 2 / Skin Sens. 1B / Aquatic Acute 1 / Aquatic Chronic 1	H351 / H317 / H400 / H410	NO	NO	NO	NO	NO	NO
metconazole	125116-23-6	CC1(CCC(C1(CN2C=NC=N2)O)CC3=CC=C(C=C3)Cl)C	CC1(CCC(C1(CN2C=NC=N2)O)CC3=CC=C(C=C3)Cl)C	(1RS,5RS;1RS,5SR)-5-(4-chlorobenzyl)-2,2-dimethyl-1-(1H-1,2,4-triazol-1-ylmethyl)cyclopentanol	XWPZUHJBOLQNMN-UHFFFAOYSA-N	XWPZUHJBOLQNMN-UHFFFAOYSA-N	fungicides	conazole fungicides	FRAC	sterol biosynthesis in membranes	G1	C14- demethylase in sterol biosynthesis (erg11/cyp51)	triazoles	triazole	ATP01	GHS, EU	Repr. 2 / Acute Tox. 4 * / Aquatic Chronic 2	H361d *** / H302 / H411	YES	YES	NO	NO	YES	YES
methiocarb	2032-65-7	CC1=CC(=CC(=C1SC)C)OC(=O)NC	CC1=CC(=CC(=C1SC)C)OC(=O)NC	4-methylthio-3,5-xylyl methylcarbamate	YFBPRJGDJKVWAH-UHFFFAOYSA-N	YFBPRJGDJKVWAH-UHFFFAOYSA-N	acaricides, bird repellentsinsecticides, molluscicides	carbamate acaricides, phenyl methylcarbamate insecticides	IRAC	Nerve and Muscle	1A	Acetylcholine esterase inhibitor	Carbamates	carbamate	CLP00	GHS, EU	Acute Tox. 3 * / Aquatic Acute 1 / Aquatic Chronic 1	H301 / H400 / H410	NO	NO	NO	NO	NO	NO
methomyl	16752-77-5	CC(=NOC(=O)NC)SC	CC(=NOC(=O)NC)SC	S-methyl (EZ)-N-(methylcarbamoyloxy)thioacetimidate	UHXUZOCRWCRNSJ-UHFFFAOYSA-N	UHXUZOCRWCRNSJ-UHFFFAOYSA-N	insecticides	oxime carbamate insecticides	IRAC	Nerve and Muscle	1A	Acetylcholine esterase inhibitor	Carbamates	carbamate	CLP00/ATP01	GHS, EU	Acute Tox. 2 * / Aquatic Acute 1 / Aquatic Chronic 1	H300 / H400 / H410	NO	NO	NO	NO	NO	NO
methoxyfenozide	161050-58-4	CC1=CC(=CC(=C1)C(=O)N(C(C)(C)C)NC(=O)C2=C(C(=CC=C2)OC)C)C	CC1=CC(=CC(=C1)C(=O)N(C(C)(C)C)NC(=O)C2=C(C(=CC=C2)OC)C)C	N-tert-butyl-N'-(3-methoxy-o-toluoyl)-3,5-xylohydrazide	QCAWEPFNJXQPAN-UHFFFAOYSA-N	QCAWEPFNJXQPAN-UHFFFAOYSA-N	insecticides	moulting hormone agonists	IRAC	Growth and Development	18	Ecdysone receptor agonists	Diacylhydrazines	diacylhydrazine	Proposal	CLP notifications	Aquatic Chronic 2	H411	NO	NO	NO	NO	NO	NO
metobromuron	3060-89-7	CN(C(=O)NC1=CC=C(C=C1)Br)OC	CN(C(=O)NC1=CC=C(C=C1)Br)OC	3-(4-bromophenyl)-1-methoxy-1-methylurea	WLFDQEVORAMCIM-UHFFFAOYSA-N	WLFDQEVORAMCIM-UHFFFAOYSA-N	herbicides	phenylurea herbicides	HRAC	Light Activation of ROS	5	Inhbition of Photosynthesis at PSll - Serine 264 Binders	Ureas	phenylurea	Proposal	CLP notifications	Acute Tox. 4	H302 / H332	NO	NO	NO	NO	NO	NO
metosulam	139528-85-1	CC1=C(C(=C(C=C1)Cl)NS(=O)(=O)C2=NN3C(=CC(=NC3=N2)OC)OC)Cl	CC1=C(C(=C(C=C1)Cl)NS(=O)(=O)C2=NN3C(=CC(=NC3=N2)OC)OC)Cl	2',6'-dichloro-5,7-dimethoxy-3'-methyl[1,2,4]triazolo[1,5-a]pyrimidine-2-sulfonanilide	VGHPMIFEKOFHHQ-UHFFFAOYSA-N	VGHPMIFEKOFHHQ-UHFFFAOYSA-N	herbicides	sulfonanilide herbicides, triazolopyrimidine herbicides	HRAC	Cellular Metabolism	2	Inhibition of Acetolactate Synthase	Triazolopyrimidine - Type 1	triazolopyrimidinsulfonamide	ATP07	GHS, EU	Carc. 2 / STOT RE 2 / Aquatic Acute 1 / Aquatic Chronic 1	H351 / H373 (eyes, kidneys) / H400 / H410	NO	NO	NO	NO	NO	NO
metrafenone	220899-03-6	CC1=CC(=C(C(=C1C(=O)C2=C(C=CC(=C2C)Br)OC)OC)OC)OC	CC1=CC(=C(C(=C1C(=O)C2=C(C=CC(=C2C)Br)OC)OC)OC)OC	3'-bromo-2,3,4,6'-tetramethoxy-2',6-dimethylbenzophenone	AMSPWOYQQAWRRM-UHFFFAOYSA-N	AMSPWOYQQAWRRM-UHFFFAOYSA-N	fungicides	aryl phenyl ketone fungicides	FRAC	cytoskeleton and motor protein	B6	actin/myosin/fimbrin function	benzophenone	benzophenone	Proposal	CLP notifications	Aquatic Acute 1 / Aquatic Chronic 1	H400 / H410	NO	NO	NO	NO	NO	NO
metribuzin	21087-64-9	CC(C)(C)C1=NN=C(N(C1=O)N)SC	CC(C)(C)C1=NN=C(N(C1=O)N)SC	4-amino-6-tert-butyl-4,5-dihydro-3-methylthio-1,2,4-triazin-5-oneor4-amino-6-tert-butyl-3-methylthio-1,2,4-triazin-5(4H)-one	FOXFZRUHNHCZPX-UHFFFAOYSA-N	FOXFZRUHNHCZPX-UHFFFAOYSA-N	herbicides	triazinone herbicides	HRAC	Light Activation of ROS	5	Inhbition of Photosynthesis at PSll - Serine 264 Binders	Triazinones	triazinone	CLP00/ATP01	GHS, EU	Acute Tox. 4 * / Aquatic Acute 1 / Aquatic Chronic 1	H302 / H400 / H410	NO	NO	NO	NO	NO	NO
metsulfuron-methyl	74223-64-6	CC1=NC(=NC(=N1)OC)NC(=O)NS(=O)(=O)C2=CC=CC=C2C(=O)OC	CC1=NC(=NC(=N1)OC)NC(=O)NS(=O)(=O)C2=CC=CC=C2C(=O)OC	methyl 2-(4-methoxy-6-methyl-1,3,5-triazin-2-ylcarbamoylsulfamoyl)benzoate	RSMUVYRMZCOLBH-UHFFFAOYSA-N	RSMUVYRMZCOLBH-UHFFFAOYSA-N	herbicides	triazinylsulfonylurea herbicides	HRAC	Cellular Metabolism	2	Inhibition of Acetolactate Synthase	Sulfonylureas	sulfonylurea	CLP00/ATP01corr	GHS, EU	Aquatic Acute 1 / Aquatic Chronic 1	H400 / H410	NO	NO	NO	NO	NO	NO
myclobutanil	88671-89-0	CCCCC(CN1C=NC=N1)(C#N)C2=CC=C(C=C2)Cl	CCCCC(CN1C=NC=N1)(C#N)C2=CC=C(C=C2)Cl	(RS)-2-(4-chlorophenyl)-2-(1H-1,2,4-triazol-1-ylmethyl)hexanenitrile	HZJKXKUJVSEEFU-UHFFFAOYSA-N	HZJKXKUJVSEEFU-UHFFFAOYSA-N	fungicides	conazole fungicides	FRAC	sterol biosynthesis in membranes	G1	C14- demethylase in sterol biosynthesis (erg11/cyp51)	triazoles	triazole	CLP00	GHS, EU	Repr. 2 / Acute Tox. 4 * / Eye Irrit. 2 / Aquatic Chronic 2	H361d *** / H302 / H319 / H411	YES	YES	NO	NO	NO	NO
napropamide	15299-99-7	CCN(CC)C(=O)C(C)OC1=CC=CC2=CC=CC=C21	CCN(CC)C(=O)C(C)OC1=CC=CC2=CC=CC=C21	(RS)-N,N-diethyl-2-(1-naphthyloxy)propionamide	WXZVAROIGSFCFJ-UHFFFAOYSA-N	WXZVAROIGSFCFJ-UHFFFAOYSA-N	herbicides	amide herbicides	HRAC	Cell Division and Growth	0	Unknown	Acetamides	amide	Proposal	CLP notifications	Eye Irrit. 2 / Aquatic Chronic 2	H319 / H411	NO	NO	NO	NO	NO	NO
napropamide-M	41643-35-0	CCN(CC)C(=O)[C@@H](C)OC1=CC=CC2=CC=CC=C21	CCN(CC)C(=O)C(C)OC1=CC=CC2=CC=CC=C21	(R)-N,N-diethyl-2-(1-naphthyloxy)propionamide	WXZVAROIGSFCFJ-CYBMUJFWSA-N	WXZVAROIGSFCFJ-UHFFFAOYSA-N	herbicides	amide herbicides	?	?	?	?	?	amide	Proposal	CLP notifications	Aquatic Chronic 2	H411	NO	NO	NO	NO	NO	NO
nicosulfuron	111991-09-4	CN(C)C(=O)C1=C(N=CC=C1)S(=O)(=O)NC(=O)NC2=NC(=CC(=N2)OC)OC	CN(C)C(=O)C1=C(N=CC=C1)S(=O)(=O)NC(=O)NC2=NC(=CC(=N2)OC)OC	2-[(4,6-dimethoxypyrimidin-2-ylcarbamoyl)sulfamoyl]-N,N-dimethylnicotinamideor1-(4,6-dimethoxypyrimidin-2-yl)-3-(3-dimethylcarbamoyl-2-pyridylsulfonyl)urea	RTCOGUMHFFWOJV-UHFFFAOYSA-N	RTCOGUMHFFWOJV-UHFFFAOYSA-N	herbicides	pyrimidinylsulfonylurea herbicides	HRAC	Cellular Metabolism	2	Inhibition of Acetolactate Synthase	Sulfonylureas	sulfonylurea	Proposal	CLP notifications	Aquatic Acute 1 / Aquatic Chronic 1	H400 / H410	NO	NO	NO	NO	NO	NO
orthosulfamuron	213464-77-8	CN(C)C(=O)C1=CC=CC=C1NS(=O)(=O)NC(=O)NC2=NC(=CC(=N2)OC)OC	CN(C)C(=O)C1=CC=CC=C1NS(=O)(=O)NC(=O)NC2=NC(=CC(=N2)OC)OC	1-(4,6-dimethoxypyrimidin-2-yl)-3-[2-(dimethylcarbamoyl)phenylsulfamoyl]urea	UCDPMNSCCRBWIC-UHFFFAOYSA-N	UCDPMNSCCRBWIC-UHFFFAOYSA-N	herbicides	pyrimidinylsulfonylurea herbicides	HRAC	Cellular Metabolism	2	Inhibition of Acetolactate Synthase	Sulfonylureas	sulfonylurea	Proposal	CLP notifications	Aquatic Acute 1	H400	NO	NO	NO	NO	NO	NO
oryzalin	19044-88-3	CCCN(CCC)C1=C(C=C(C=C1[N+](=O)[O-])S(=O)(=O)N)[N+](=O)[O-]	CCCN(CCC)C1=C(C=C(C=C1[N+](=O)[O-])S(=O)(=O)N)[N+](=O)[O-]	3,5-dinitro-N4,N4-dipropylsulfanilamide	UNAHYJYOSSSJHH-UHFFFAOYSA-N	UNAHYJYOSSSJHH-UHFFFAOYSA-N	herbicides	dinitroaniline herbicides, sulfonamide herbicides	HRAC	Cell Division and Growth	3	Inhibition of Microtubule Assembly	Dinitroanilines	dinitroaniline	Proposal	CLP notifications	Skin Sens. 1 / Aquatic Acute 1 / Aquatic Chronic 1	H317 / H400 / H410	NO	NO	NO	NO	NO	NO
oxadiazon	19666-30-9	CC(C)OC1=C(C=C(C(=C1)N2C(=O)OC(=N2)C(C)(C)C)Cl)Cl	CC(C)OC1=C(C=C(C(=C1)N2C(=O)OC(=N2)C(C)(C)C)Cl)Cl	5-tert-butyl-3-(2,4-dichloro-5-isopropoxyphenyl)-1,3,4-oxadiazol-2(3H)-one	CHNUNORXWHYHNE-UHFFFAOYSA-N	CHNUNORXWHYHNE-UHFFFAOYSA-N	herbicides	oxadiazolone herbicides	HRAC	Light Activation of ROS	14	Inhibition of Protoporphyrinogen Oxidase	N-Phenyl-oxadiazolones	oxadiazole	CLP00	GHS, EU	Aquatic Acute 1 / Aquatic Chronic 1	H400 / H410	NO	NO	NO	NO	NO	NO
oxamyl	23135-22-0	CNC(=O)ON=C(C(=O)N(C)C)SC	CNC(=O)ON=C(C(=O)N(C)C)SC	(EZ)-N,N-dimethyl-2-methylcarbamoyloxyimino-2-(methylthio)acetamide	KZAUOCCYDRDERY-UHFFFAOYSA-N	KZAUOCCYDRDERY-UHFFFAOYSA-N	acaricides, insecticides, nematicides	oxime carbamate acaricides, oxime carbamate insecticides, oxime carbamate nematicides	IRAC	Nerve and Muscle	1A	Acetylcholine esterase inhibitor	Carbamates	carbamate	CLP00	GHS, EU	Acute Tox. 2 * / Acute Tox. 4 * / Aquatic Chronic 2	H330 / H300 / H312 / H411	NO	NO	NO	NO	NO	NO
oxasulfuron	144651-06-9	CC1=CC(=NC(=N1)NC(=O)NS(=O)(=O)C2=CC=CC=C2C(=O)OC3COC3)C	CC1=CC(=NC(=N1)NC(=O)NS(=O)(=O)C2=CC=CC=C2C(=O)OC3COC3)C	oxetan-3-yl 2-[(4,6-dimethylpyrimidin-2-yl)carbamoylsulfamoyl]benzoate	IOXAXYHXMLCCJJ-UHFFFAOYSA-N	IOXAXYHXMLCCJJ-UHFFFAOYSA-N	herbicides	pyrimidinylsulfonylurea herbicides	HRAC	Cellular Metabolism	2	Inhibition of Acetolactate Synthase	Sulfonylureas	sulfonylurea	CLP00	GHS, EU	STOT RE 2 * / Aquatic Acute 1 / Aquatic Chronic 1	H373 ** / H400 / H410	NO	NO	NO	NO	NO	NO
oxathiapiprolin	1003318-67-9	CC1=CC(=NN1CC(=O)N2CCC(CC2)C3=NC(=CS3)C4=NOC(C4)C5=C(C=CC=C5F)F)C(F)(F)F	CC1=CC(=NN1CC(=O)N2CCC(CC2)C3=NC(=CS3)C4=NOC(C4)C5=C(C=CC=C5F)F)C(F)(F)F	1-(4-{4-[(5RS)-5-(2,6-difluorophenyl)-4,5-dihydro-1,2-oxazol-3-yl]-1,3-thiazol-2-yl}-1-piperidyl)-2-[5-methyl-3-(trifluoromethyl)-1H-pyrazol-1-yl]ethanone	IAQLCKZJGNTRDO-UHFFFAOYSA-N	IAQLCKZJGNTRDO-UHFFFAOYSA-N	fungicides	oxazole fungicides, pyrazole fungicides, thiazole fungicides	FRAC	lipid synthesis or transport / membrane integrity or function	F9	lipid homeostasis and transfer/storage	piperidinyl-thiazole-isoxazolines	piperidinyl thiazole isoxazoline	ATP15	GHS, EU	Aquatic Chronic 1	H410	NO	NO	NO	NO	NO	NO
oxydemeton-methyl	301-12-2	CCS(=O)CCSP(=O)(OC)OC	CCS(=O)CCSP(=O)(OC)OC	S-2-ethylsulfinylethyl O,O-dimethyl phosphorothioate	PMCVMORKVPSKHZ-UHFFFAOYSA-N	PMCVMORKVPSKHZ-UHFFFAOYSA-N	insecticides	aliphatic organothiophosphate insecticides	?	?	?	?	?	organothiophosphate	CLP00	GHS, EU	Acute Tox. 3 * / Aquatic Acute 1	H311 / H301 / H400	NO	NO	NO	NO	NO	NO
oxyfluorfen	42874-03-3	CCOC1=C(C=CC(=C1)OC2=C(C=C(C=C2)C(F)(F)F)Cl)[N+](=O)[O-]	CCOC1=C(C=CC(=C1)OC2=C(C=C(C=C2)C(F)(F)F)Cl)[N+](=O)[O-]	2-chloro-a,a,a-trifluoro-p-tolyl 3-ethoxy-4-nitrophenyl ether	OQMBBFQZGJFLBU-UHFFFAOYSA-N	OQMBBFQZGJFLBU-UHFFFAOYSA-N	algicidesherbicides	nitrophenyl ether herbicides	HRAC	Light Activation of ROS	14	Inhibition of Protoporphyrinogen Oxidase	Diphenyl ethers	diphenylether	Proposal	CLP notifications	Aquatic Chronic 1 / Aquatic Acute 1	H400 / H410	NO	NO	NO	NO	NO	NO
paclobutrazol	76738-62-0	CC(C)(C)[C@@H]([C@H](CC1=CC=C(C=C1)Cl)N2C=NC=N2)O.CC(C)(C)[C@H]([C@@H](CC1=CC=C(C=C1)Cl)N2C=NC=N2)O	CC(C)(C)C(C(CC1=CC=C(C=C1)Cl)N2C=NC=N2)O	(2RS,3RS)-1-(4-chlorophenyl)-4,4-dimethyl-2-(1H-1,2,4-triazol-1-yl)pentan-3-ol	GHGCUYKTGPFCTK-DZYJZKBLSA-N	RMOGWMIKYWRTKW-UHFFFAOYSA-N	plant growth regulators	growth retardants	?	?	?	?	?	triazole	ATP15	GHS, EU	Repr. 2 / Acute Tox. 4 / Eye Irrit. 2 / Aquatic Acute 1 / Aquatic Chronic 1	H361d / H332 / H302 / H319 / H400 / H410	YES	YES	NO	NO	YES	NO
penconazole	66246-88-6	CCCC(CN1C=NC=N1)C2=C(C=C(C=C2)Cl)Cl	CCCC(CN1C=NC=N1)C2=C(C=C(C=C2)Cl)Cl	(RS)-1-[2-(2,4-dichlorophenyl)pentyl]-1H-1,2,4-triazole	WKBPZYKAUNRMKP-UHFFFAOYSA-N	WKBPZYKAUNRMKP-UHFFFAOYSA-N	fungicides	conazole fungicides	FRAC	sterol biosynthesis in membranes	G1	C14- demethylase in sterol biosynthesis (erg11/cyp51)	triazoles	triazole	ATP06	GHS, EU	Repr. 2 / Acute Tox. 4 / Aquatic Acute 1 / Aquatic Chronic 1	H361d / H302 / H400 / H410	YES	YES	NO	NO	YES	YES
pencycuron	66063-05-6	C1CCC(C1)N(CC2=CC=C(C=C2)Cl)C(=O)NC3=CC=CC=C3	C1CCC(C1)N(CC2=CC=C(C=C2)Cl)C(=O)NC3=CC=CC=C3	1-(4-chlorobenzyl)-1-cyclopentyl-3-phenylurea	OGYFATSSENRIKG-UHFFFAOYSA-N	OGYFATSSENRIKG-UHFFFAOYSA-N	fungicides	urea fungicides	FRAC	cytoskeleton and motor protein	B4	cell division (unknown site)	phenylureas	phenylurea	ATP09	GHS, EU	Aquatic Acute 1 / Aquatic Chronic 1	H400 / H410	NO	NO	NO	NO	NO	NO
pendimethalin	40487-42-1	CCC(CC)NC1=C(C=C(C(=C1[N+](=O)[O-])C)C)[N+](=O)[O-]	CCC(CC)NC1=C(C=C(C(=C1[N+](=O)[O-])C)C)[N+](=O)[O-]	N-(1-ethylpropyl)-2,6-dinitro-3,4-xylidine	CHIFOSRWCNZCFN-UHFFFAOYSA-N	CHIFOSRWCNZCFN-UHFFFAOYSA-N	herbicides	dinitroaniline herbicides	HRAC	Cell Division and Growth	3	Inhibition of Microtubule Assembly	Dinitroanilines	dinitroaniline	CLP00	GHS, EU	Skin Sens. 1 / Aquatic Acute 1 / Aquatic Chronic 1	H317 / H400 / H410	NO	NO	NO	NO	NO	NO
penflufen	494793-67-8	CC1=NN(C(=C1C(=O)NC2=CC=CC=C2C(C)CC(C)C)F)C	CC1=NN(C(=C1C(=O)NC2=CC=CC=C2C(C)CC(C)C)F)C	2'-[(RS)-1,3-dimethylbutyl]-5-fluoro-1,3-dimethylpyrazole-4-carboxanilide	GOFJDXZZHFNFLV-UHFFFAOYSA-N	GOFJDXZZHFNFLV-UHFFFAOYSA-N	fungicides	anilide fungicides, pyrazolecarboxamide fungicides	FRAC	respiration	C2	complex II: succinate-dehydrogenase	pyrazole-4-carboxamides	pyrazolecarboxamide	ATP15	GHS, EU	Carc. 2 / Aquatic Acute 1 / Aquatic Chronic 1	H351 / H400 / H410	NO	NO	NO	NO	NO	NO
penoxsulam	219714-96-2	COC1=CN=C(N2C1=NC(=N2)NS(=O)(=O)C3=C(C=CC=C3OCC(F)F)C(F)(F)F)OC	COC1=CN=C(N2C1=NC(=N2)NS(=O)(=O)C3=C(C=CC=C3OCC(F)F)C(F)(F)F)OC	3-(2,2-difluoroethoxy)-N-(5,8-dimethoxy[1,2,4]triazolo[1,5-c]pyrimidin-2-yl)-a,a,a-trifluorotoluene-2-sulfonamide	SYJGKVOENHZYMQ-UHFFFAOYSA-N	SYJGKVOENHZYMQ-UHFFFAOYSA-N	herbicides	sulfonamide herbicides, triazolopyrimidine herbicides	HRAC	Cellular Metabolism	2	Inhibition of Acetolactate Synthase	Triazolopyrimidine - Type 2	triazolopyrimidinsulfonamide	Proposal	CLP notifications	Aquatic Chronic 1 / Aquatic Acute 1	H400 / H410	NO	NO	NO	NO	NO	NO
penthiopyrad	183675-82-3	CC(C)CC(C)C1=C(C=CS1)NC(=O)C2=CN(N=C2C(F)(F)F)C	CC(C)CC(C)C1=C(C=CS1)NC(=O)C2=CN(N=C2C(F)(F)F)C	(RS)-N-[2-(1,3-dimethylbutyl)-3-thienyl]-1-methyl-3-(trifluoromethyl)pyrazole-4-carboxamide	PFFIDZXUXFLSSR-UHFFFAOYSA-N	PFFIDZXUXFLSSR-UHFFFAOYSA-N	fungicides	pyrazolecarboxamide fungicides	FRAC	respiration	C2	complex II: succinate-dehydrogenase	pyrazole-4-carboxamides	pyrazolecarboxamide	ATP10	GHS, EU	Aquatic Acute 1 / Aquatic Chronic 1	H400 / H410	NO	NO	NO	NO	NO	NO
pethoxamid	106700-29-2	CCOCCN(C(=O)CCl)C(=C(C)C)C1=CC=CC=C1	CCOCCN(C(=O)CCl)C(=C(C)C)C1=CC=CC=C1	2-chloro-N-(2-ethoxyethyl)-N-(2-methyl-1-phenylprop-1-enyl)acetamide	CSWIKHNSBZVWNQ-UHFFFAOYSA-N	CSWIKHNSBZVWNQ-UHFFFAOYSA-N	herbicides	amide herbicides	HRAC	Cellular Metabolism	15	Inhibition of Very Long-Chain Fatty Acid Synthesis	α-Chloroacetamides	chloroacetamide	ATP01	GHS, EU	Acute Tox. 4 * / Skin Sens. 1 / Aquatic Acute 1 / Aquatic Chronic 1	H302 / H317 / H400 / H410	NO	NO	NO	NO	NO	NO
phenmedipham	13684-63-4	CC1=CC(=CC=C1)NC(=O)OC2=CC=CC(=C2)NC(=O)OC	CC1=CC(=CC=C1)NC(=O)OC2=CC=CC(=C2)NC(=O)OC	methyl 3-(3-methylcarbaniloyloxy)carbanilateor3-methoxycarbonylaminophenyl 3-methylcarbanilate	IDOWTHOLJBTAFI-UHFFFAOYSA-N	IDOWTHOLJBTAFI-UHFFFAOYSA-N	herbicides	carbanilate herbicides	HRAC	Light Activation of ROS	5	Inhbition of Photosynthesis at PSll - Serine 264 Binders	Phenlcarbamates	phenylcarbamate	CLP00	GHS, EU	Aquatic Acute 1 / Aquatic Chronic 1	H400 / H410	NO	NO	NO	NO	NO	NO
phosalone	2310-17-0	CCOP(=S)(OCC)SCN1C2=C(C=C(C=C2)Cl)OC1=O	CCOP(=S)(OCC)SCN1C2=C(C=C(C=C2)Cl)OC1=O	S-6-chloro-2,3-dihydro-2-oxo-1,3-benzoxazol-3-ylmethyl O,O-diethyl phosphorodithioate	IOUNQDKNJZEDEP-UHFFFAOYSA-N	IOUNQDKNJZEDEP-UHFFFAOYSA-N	acaricides, insecticides	organothiophosphate acaricides, heterocyclic organothiophosphate insecticides	?	?	?	?	?	organothiophosphate	CLP00/ATP01	GHS, EU	Acute Tox. 3 * / Acute Tox. 4 * / Skin Sens. 1 / Aquatic Acute 1 / Aquatic Chronic 1	H301 / H332 / H312 / H317 / H400 / H410	NO	NO	NO	NO	NO	NO
picloram	1918-02-1	C1(=C(C(=NC(=C1Cl)Cl)C(=O)O)Cl)N	C1(=C(C(=NC(=C1Cl)Cl)C(=O)O)Cl)N	4-amino-3,5,6-trichloropyridine-2-carboxylic acidor4-amino-3,5,6-trichloropicolinic acid	NQQVFXUMIDALNH-UHFFFAOYSA-N	NQQVFXUMIDALNH-UHFFFAOYSA-N	herbicides	picolinic acid herbicides, pyridine herbicides	?	?	?	?	?	pyridine carboxylates	Proposal	CLP notifications	Aquatic Chronic 3	H412	NO	NO	NO	NO	NO	NO
picolinafen	137641-05-5	C1=CC(=CC(=C1)OC2=CC=CC(=N2)C(=O)NC3=CC=C(C=C3)F)C(F)(F)F	C1=CC(=CC(=C1)OC2=CC=CC(=N2)C(=O)NC3=CC=C(C=C3)F)C(F)(F)F	4'-fluoro-6-(a,a,a-trifluoro-m-tolyloxy)pyridine-2-carboxanilide	CWKFPEBMTGKLKX-UHFFFAOYSA-N	CWKFPEBMTGKLKX-UHFFFAOYSA-N	herbicides	anilide herbicides, pyridine herbicides	HRAC	Light Activation of ROS	12	Inhibition of Phytoene Desaturase	Phenyl ethers	phenoxynicotinanilide	Proposal	CLP notifications	Aquatic Acute 1 / Aquatic Chronic 1	H400 / H410	NO	NO	NO	NO	NO	NO
picoxystrobin	117428-22-5	CO/C=C(\C1=CC=CC=C1COC2=CC=CC(=N2)C(F)(F)F)/C(=O)OC	COC=C(C1=CC=CC=C1COC2=CC=CC(=N2)C(F)(F)F)C(=O)OC	methyl (2E)-3-methoxy-2-{2-[6-(trifluoromethyl)-2-pyridyloxymethyl]phenyl}acrylate	IBSNKSODLGJUMQ-SDNWHVSQSA-N	IBSNKSODLGJUMQ-UHFFFAOYSA-N	fungicides	methoxyacrylate strobilurin fungicides	FRAC	respiration	C3	complex III: cytochrome bc1 (ubiquinol oxidase) at Qo site (cyt b gene)	methoxy-acrylates	strobilurin	Proposal	CLP notifications	Eye Irrit. 2 / Acute Tox. 4 / Aquatic Acute 1 / Aquatic Chronic 1	H319 / H332 / H400 / H410	NO	NO	NO	NO	NO	NO
pinoxaden	243973-20-8	CCC1=CC(=CC(=C1C2=C(N3CCOCCN3C2=O)OC(=O)C(C)(C)C)CC)C	CCC1=CC(=CC(=C1C2=C(N3CCOCCN3C2=O)OC(=O)C(C)(C)C)CC)C	8-(2,6-diethyl-p-tolyl)-1,2,4,5-tetrahydro-7-oxo-7H-pyrazolo[1,2-d][1,4,5]oxadiazepin-9-yl 2,2-dimethylpropionate	MGOHCFMYLBAPRN-UHFFFAOYSA-N	MGOHCFMYLBAPRN-UHFFFAOYSA-N	herbicides	phenylpyrazole herbicides	HRAC	Cellular Metabolism	1	Inhibition of Acetyl CoA Carboxylase	Phenylpyrazoline	phenylpyrazole	ATP13	GHS, EU	Repr. 2 / Acute Tox. 4 / STOT SE 3 / Eye Irrit. 2 / Skin Sens. 1A / Aquatic Acute 1 / Aquatic Chronic 3	H361d / H332 / H302 / H335 / H319 / H317 / H400 / H412	YES	YES	NO	NO	NO	YES
pirimicarb	23103-98-2	CC1=C(N=C(N=C1OC(=O)N(C)C)N(C)C)C	CC1=C(N=C(N=C1OC(=O)N(C)C)N(C)C)C	2-dimethylamino-5,6-dimethylpyrimidin-4-yl dimethylcarbamate	YFGYUFNIOHWBOB-UHFFFAOYSA-N	YFGYUFNIOHWBOB-UHFFFAOYSA-N	insecticides	dimethylcarbamate insecticides	IRAC	Nerve and Muscle	1A	Acetylcholine esterase inhibitor	Carbamates	carbamate	CLP00/ATP09	GHS, EU	Carc. 2 / Acute Tox. 3 / Skin Sens. 1 / Aquatic Acute 1 / Aquatic Chronic 1	H351 / H331 / H301 / H317 / H400 / H410	NO	NO	NO	NO	NO	NO
pirimiphos-methyl	29232-93-7	CCN(CC)C1=NC(=CC(=N1)OP(=S)(OC)OC)C	CCN(CC)C1=NC(=CC(=N1)OP(=S)(OC)OC)C	O-2-diethylamino-6-methylpyrimidin-4-yl O,O-dimethyl phosphorothioate	QHOQHJPRIBSPCY-UHFFFAOYSA-N	QHOQHJPRIBSPCY-UHFFFAOYSA-N	acaricides, insecticides	organothiophosphate acaricides, pyrimidine organothiophosphate insecticides	?	?	?	?	?	organothiophosphate	CLP00/ATP15	GHS, EU	Acute Tox. 4 / STOT RE 1 / Aquatic Acute 1 / Aquatic Chronic 1	H302 / H372 (nervous system) / H400 / H410	NO	NO	NO	NO	NO	NO
prochloraz	67747-09-5	CCCN(CCOC1=C(C=C(C=C1Cl)Cl)Cl)C(=O)N2C=CN=C2	CCCN(CCOC1=C(C=C(C=C1Cl)Cl)Cl)C(=O)N2C=CN=C2	N-propyl-N-[2-(2,4,6-trichlorophenoxy)ethyl]imidazole-1-carboxamide	TVLSRXXIMLFWEO-UHFFFAOYSA-N	TVLSRXXIMLFWEO-UHFFFAOYSA-N	fungicides	amide fungicides, conazole fungicides	FRAC	sterol biosynthesis in membranes	G1	C14- demethylase in sterol biosynthesis (erg11/cyp51)	imidazoles	imidazoles	CLP00	GHS, EU	Acute Tox. 4 * / Aquatic Acute 1 / Aquatic Chronic 1	H302 / H400 / H410	NO	NO	NO	NO	NO	NO
prohexadione-calcium	127277-53-6	CCC(=C1C(=O)CC(CC1=O)C(=O)[O-])[O-].[Ca+2]	CCC(=C1C(=O)CC(CC1=O)C(=O)[O-])[O-]	calcium 3-oxido-5-oxo-4-propionylcyclohex-3-enecarboxylate	NLKUPINTOLSSLD-UHFFFAOYSA-L	HLVQZEMFVYGIGH-UHFFFAOYSA-L	plant growth regulators	unclassified plant growth regulators	?	?	?	?	?	unclassified	Proposal	CLP notifications	Aquatic Chronic 3	H412	NO	NO	NO	NO	NO	NO
propamocarb	24579-73-5	CCCOC(=O)NCCCN(C)C	CCCOC(=O)NCCCN(C)C	propyl 3-(dimethylamino)propylcarbamate	WZZLDXDUQPOXNW-UHFFFAOYSA-N	WZZLDXDUQPOXNW-UHFFFAOYSA-N	fungicides	carbamate fungicides	FRAC	lipid synthesis or transport / membrane integrity or function	F4	cell membrane permeability, fatty acids (proposed)	carbamates	carbamate	Proposal	CLP notifications	Acute Tox. 4	H302	NO	NO	NO	NO	NO	NO
propanil	709-98-8	CCC(=O)NC1=CC(=C(C=C1)Cl)Cl	CCC(=O)NC1=CC(=C(C=C1)Cl)Cl	3',4'-dichloropropionanilide	LFULEKSKNZEWOE-UHFFFAOYSA-N	LFULEKSKNZEWOE-UHFFFAOYSA-N	herbicides	anilide herbicides	HRAC	Light Activation of ROS	5	Inhbition of Photosynthesis at PSll - Serine 264 Binders	Amides	anilide	CLP00/ATP01	GHS, EU	Acute Tox. 4 * / Aquatic Acute 1	H302 / H400	NO	NO	NO	NO	NO	NO
propaquizafop	111479-05-1	C[C@H](C(=O)OCCON=C(C)C)OC1=CC=C(C=C1)OC2=CN=C3C=C(C=CC3=N2)Cl	CC(C(=O)OCCON=C(C)C)OC1=CC=C(C=C1)OC2=CN=C3C=C(C=CC3=N2)Cl	2-isopropylideneaminooxyethyl (R)-2-[4-(6-chloroquinoxalin-2-yloxy)phenoxy]propionate	FROBCXTULYFHEJ-OAHLLOKOSA-N	FROBCXTULYFHEJ-UHFFFAOYSA-N	herbicides	aryloxyphenoxypropionic herbicides	?	?	?	?	?	aryloxphenoxypropionate	Proposal	CLP notifications	Skin Sens. 1B / Aquatic Acute 1 / Aquatic Chronic 1	H317 / H400 / H410	NO	NO	NO	NO	NO	NO
propargite	2312-35-8	CC(C)(C)C1=CC=C(C=C1)OC2CCCCC2OS(=O)OCC#C	CC(C)(C)C1=CC=C(C=C1)OC2CCCCC2OS(=O)OCC#C	(1RS,2RS;1RS,2SR)-2-(4-tert-butylphenoxy)cyclohexyl prop-2-ynyl sulfite	ZYHMJXZULPZUED-UHFFFAOYSA-N	ZYHMJXZULPZUED-UHFFFAOYSA-N	acaricides	sulfite ester acaricides	IRAC	Respiration	12C	Inhibitors of mitochondrial ATP synthase	Propargite	sulfite ester	CLP00	GHS, EU	Carc. 2 / Acute Tox. 3 * / Skin Irrit. 2 / Eye Dam. 1 / Aquatic Acute 1 / Aquatic Chronic 1	H351 / H331 / H315 / H318 / H400 / H410	NO	NO	NO	NO	NO	NO
propiconazole	60207-90-1	CCCC1COC(O1)(CN2C=NC=N2)C3=C(C=C(C=C3)Cl)Cl	CCCC1COC(O1)(CN2C=NC=N2)C3=C(C=C(C=C3)Cl)Cl	(2RS,4RS;2RS,4SR)-1-[2-(2,4-dichlorophenyl)-4-propyl-1,3-dioxolan-2-ylmethyl]-1H-1,2,4-triazole	STJLVHWMYQXCPB-UHFFFAOYSA-N	STJLVHWMYQXCPB-UHFFFAOYSA-N	fungicides	conazole fungicides	FRAC	sterol biosynthesis in membranes	G1	C14- demethylase in sterol biosynthesis (erg11/cyp51)	triazoles	triazole	CLP00/ATP13	GHS, EU	Repr. 1B / Acute Tox. 4 / Skin Sens. 1 / Aquatic Acute 1 / Aquatic Chronic 1	H360D / H302 / H317 / H400 / H410	YES	YES	NO	NO	YES	YES
propineb	12071-83-9	CC(CNC(=S)[S-])NC(=S)[S-].[Zn+2]	CC(CNC(=S)[S-])NC(=S)[S-]	polymeric zinc propylenebis(dithiocarbamate)	KKMLIVYBGSAJPM-UHFFFAOYSA-L	IJIHYLHFNAWUGR-UHFFFAOYSA-L	fungicides	polymeric dithiocarbamate fungicides, zinc fungicides	FRAC	Chemicals with multi-site activity	?	multi-site contact activity	dithio-carbamates and relatives	dithiocarbamate	Proposal	CLP notifications	Not Classified	Not Classified	NO	NO	NO	NO	NO	NO
propisochlor	86763-47-5	CCC1=CC=CC(=C1N(COC(C)C)C(=O)CCl)C	CCC1=CC=CC(=C1N(COC(C)C)C(=O)CCl)C	2-chloro-6'-ethyl-N-isopropoxymethylacet-o-toluidide	KZNDFYDURHAESM-UHFFFAOYSA-N	KZNDFYDURHAESM-UHFFFAOYSA-N	herbicides	chloroacetanilide herbicides	HRAC	Cellular Metabolism	15	Inhibition of Very Long-Chain Fatty Acid Synthesis	α-Chloroacetamides	chloroacetamide	Proposal	CLP notifications	Acute Tox. 4	H312	NO	NO	NO	NO	NO	NO
propyzamide	23950-58-5	CC(C)(C#C)NC(=O)C1=CC(=CC(=C1)Cl)Cl	CC(C)(C#C)NC(=O)C1=CC(=CC(=C1)Cl)Cl	3,5-dichloro-N-(1,1-dimethylprop-2-ynyl)benzamide	PHNUZKMIPFFYSO-UHFFFAOYSA-N	PHNUZKMIPFFYSO-UHFFFAOYSA-N	herbicides	amide herbicides	?	?	?	?	?	benzamide	CLP00	GHS, EU	Carc. 2 / Aquatic Acute 1 / Aquatic Chronic 1	H351 / H400 / H410	NO	NO	NO	NO	NO	NO
proquinazid	189278-12-4	CCCN1C(=O)C2=C(C=CC(=C2)I)N=C1OCCC	CCCN1C(=O)C2=C(C=CC(=C2)I)N=C1OCCC	6-iodo-2-propoxy-3-propylquinazolin-4(3H)-one	FLVBXVXXXMLMOX-UHFFFAOYSA-N	FLVBXVXXXMLMOX-UHFFFAOYSA-N	fungicides	unclassified fungicides	FRAC	signal transduction	E1	signal transduction (mechanism unknown)	quinazolinone	quinazolinone	ATP05	GHS, EU	Carc. 2 / Aquatic Acute 1 / Aquatic Chronic 1	H351 / H400 / H410	NO	NO	NO	NO	NO	NO
prosulfocarb	52888-80-9	CCCN(CCC)C(=O)SCC1=CC=CC=C1	CCCN(CCC)C(=O)SCC1=CC=CC=C1	S-benzyl dipropyl(thiocarbamate)	NQLVQOSNDJXLKG-UHFFFAOYSA-N	NQLVQOSNDJXLKG-UHFFFAOYSA-N	herbicides	thiocarbamate herbicides	HRAC	Cellular Metabolism	15	Inhibition of Very Long-Chain Fatty Acid Synthesis	Thiocarbamates	thiocarbamate	CLP00	GHS, EU	Acute Tox. 4 * / Skin Sens. 1 / Aquatic Chronic 2	H302 / H317 / H411	NO	NO	NO	NO	NO	NO
prothioconazole	178928-70-6	C1CC1(C(CC2=CC=CC=C2Cl)(CN3C(=S)N=CN3)O)Cl	C1CC1(C(CC2=CC=CC=C2Cl)(CN3C(=S)N=CN3)O)Cl	(RS)-2-[2-(1-chlorocyclopropyl)-3-(2-chlorophenyl)-2-hydroxypropyl]-2,4-dihydro-1,2,4-triazole-3-thione	MNHVNIJQQRJYDH-UHFFFAOYSA-N	MNHVNIJQQRJYDH-UHFFFAOYSA-N	fungicides	conazole fungicides	FRAC	sterol biosynthesis in membranes	G1	C14- demethylase in sterol biosynthesis (erg11/cyp51)	triazolinthiones	triazole	Proposal	RAC opinion	Aquatic Acute 1 / Aquatic Chronic 1	H400 / H410	NO	NO	NO	NO	NO	NO
prothioconazole-desthio	120983-64-4	C1CC1(C(CC2=CC=CC=C2Cl)(CN3C=NC=N3)O)Cl	C1CC1(C(CC2=CC=CC=C2Cl)(CN3C=NC=N3)O)Cl		HHUQPWODPBDTLI-UHFFFAOYSA-N	HHUQPWODPBDTLI-UHFFFAOYSA-N	fungicides	conazole fungicides	?	?	?	?	?	triazole	Proposal	CLP notifications	Aquatic Chronic 1	H410	NO	NO	NO	NO	NO	NO
pydiflumetofen	1228284-64-7	CC(CC1=C(C=C(C=C1Cl)Cl)Cl)N(C(=O)C2=CN(N=C2C(F)F)C)OC	CC(CC1=C(C=C(C=C1Cl)Cl)Cl)N(C(=O)C2=CN(N=C2C(F)F)C)OC	3-(difluoromethyl)-N-methoxy-1-methyl-N-[(RS)-1-methyl-2-(2,4,6-trichlorophenyl)ethyl]pyrazole-4-carboxamide	DGOAXBPOVUPPEB-UHFFFAOYSA-N	DGOAXBPOVUPPEB-UHFFFAOYSA-N	fungicides	pyrazolecarboxamide fungicides	FRAC	respiration	C2	complex II: succinate-dehydrogenase	N-methoxy-(phenyl-ethyl)-pyrazole-carboxamides	pyrazolecarboxamide	Proposal	RAC opinion	Carc. 2 / Repr. 2 / Aquatic Acute 1 / Aquatic Chronic 1	H351 / H361f / H400 / H410	YES	NO	NO	NO	NO	NO
pymetrozine	123312-89-0	CC1=NNC(=O)N(C1)/N=C/C2=CN=CC=C2	CC1=NNC(=O)N(C1)N=CC2=CN=CC=C2	(E)-4,5-dihydro-6-methyl-4-(3-pyridylmethyleneamino)-1,2,4-triazin-3(2H)-one	QHMTXANCGGJZRX-WUXMJOGZSA-N	QHMTXANCGGJZRX-UHFFFAOYSA-N	antifeedants	unclassified antifeedants	IRAC	Nerve and Muscle	9B	Chordotonal organ TRPV channel modulators	Pyridine azomethine derivatives	pyridine azomethine derivatives	CLP00/ATP15	GHS, EU	Carc. 2 / Repr. 2 / Aquatic Chronic 1	H351 / H361fd / H410	YES	YES	NO	YES	YES	YES
pyraflufen-ethyl	129630-19-9	CCOC(=O)COC1=C(C=C(C(=C1)C2=NN(C(=C2Cl)OC(F)F)C)F)Cl	CCOC(=O)COC1=C(C=C(C(=C1)C2=NN(C(=C2Cl)OC(F)F)C)F)Cl	ethyl [2-chloro-5-(4-chloro-5-difluoromethoxy-1-methylpyrazol-3-yl)-4-fluorophenoxy]acetate	APTZNLHMIGJTEW-UHFFFAOYSA-N	APTZNLHMIGJTEW-UHFFFAOYSA-N	herbicides	phenylpyrazole herbicides	HRAC	Light Activation of ROS	14	Inhibition of Protoporphyrinogen Oxidase	Phenylpyrazoles	phenylpyrazole	CLP00/ATP01	GHS, EU	Aquatic Acute 1 / Aquatic Chronic 1	H400 / H410	NO	NO	NO	NO	NO	NO
pyridalyl	179101-81-6	C1=CC(=NC=C1C(F)(F)F)OCCCOC2=C(C=C(C=C2Cl)OCC=C(Cl)Cl)Cl	C1=CC(=NC=C1C(F)(F)F)OCCCOC2=C(C=C(C=C2Cl)OCC=C(Cl)Cl)Cl	2,6-dichloro-4-(3,3-dichloroallyloxy)phenyl 3-[5-(trifluoromethyl)-2-pyridyloxy]propyl ether	AEHJMNVBLRLZKK-UHFFFAOYSA-N	AEHJMNVBLRLZKK-UHFFFAOYSA-N	insecticides	unclassified insecticides	?	?	?	?	?	unclassified	Proposal	RAC opinion	Skin Sens. 1 / Aquatic Acute 1 / Aquatic Chronic 1	H317 / H400 / H410	NO	NO	NO	NO	NO	NO
pyridate	55512-33-9	CCCCCCCCSC(=O)OC1=CC(=NN=C1C2=CC=CC=C2)Cl	CCCCCCCCSC(=O)OC1=CC(=NN=C1C2=CC=CC=C2)Cl	O-6-chloro-3-phenylpyridazin-4-yl S-octyl thiocarbonate	JTZCTMAVMHRNTR-UHFFFAOYSA-N	JTZCTMAVMHRNTR-UHFFFAOYSA-N	herbicides	pyridazine herbicides	HRAC	Light Activation of ROS	6	Inhbition of Photosynthesis at PSll - Histidine 215 Binders	Phenyl-pyridazines	phenylpyridazine	CLP00/ATP14	GHS, EU	Acute Tox. 4 / Skin Irrit. 2 / Skin Sens. 1 / Aquatic Acute 1 / Aquatic Chronic 1	H302 / H315 / H317 / H400 / H410	NO	NO	NO	NO	NO	NO
pyrimethanil	53112-28-0	CC1=CC(=NC(=N1)NC2=CC=CC=C2)C	CC1=CC(=NC(=N1)NC2=CC=CC=C2)C	N-(4,6-dimethylpyrimidin-2-yl)aniline	ZLIBICFPKPWGIZ-UHFFFAOYSA-N	ZLIBICFPKPWGIZ-UHFFFAOYSA-N	fungicides	anilinopyrimidine fungicides	FRAC	amino acids and protein synthesis	D1	methionine biosynthesis (proposed) (cgs gene)	anilino-pyrimidines	anilinopyrimidine	ATP01	GHS, EU	Aquatic Chronic 2	H411	NO	NO	NO	NO	NO	NO
pyriofenone	688046-61-9	CC1=CC(=C(C(=C1C(=O)C2=C(C(=CN=C2OC)Cl)C)OC)OC)OC	CC1=CC(=C(C(=C1C(=O)C2=C(C(=CN=C2OC)Cl)C)OC)OC)OC	(5-chloro-2-methoxy-4-methyl-3-pyridyl)(4,5,6-trimethoxy-o-tolyl)methanone	NMVCBWZLCXANER-UHFFFAOYSA-N	NMVCBWZLCXANER-UHFFFAOYSA-N	fungicides	aryl phenyl ketone fungicides	FRAC	cytoskeleton and motor protein	B6	actin/myosin/fimbrin function	benzoylpyridine	benzophenone	Proposal	RAC opinion	Aquatic Chronic 1 / Carc. 2	H351 / H410	NO	NO	NO	NO	NO	NO
pyriproxyfen	95737-68-1	CC(COC1=CC=C(C=C1)OC2=CC=CC=C2)OC3=CC=CC=N3	CC(COC1=CC=C(C=C1)OC2=CC=CC=C2)OC3=CC=CC=N3	4-phenoxyphenyl (RS)-2-(2-pyridyloxy)propyl ether	NHDHVHZZCFYRSB-UHFFFAOYSA-N	NHDHVHZZCFYRSB-UHFFFAOYSA-N	insecticides	juvenile hormone mimics	IRAC	Growth and Development	7C	Juvenile hormone mimics	Pyriproxyfen	juvenile hormone mimics	ATP01	GHS, EU	Aquatic Acute 1 / Aquatic Chronic 1	H400 / H410	NO	NO	NO	NO	NO	NO
pyroxsulam	422556-08-9	COC1=CC(=NC2=NC(=NN12)NS(=O)(=O)C3=C(C=CN=C3OC)C(F)(F)F)OC	COC1=CC(=NC2=NC(=NN12)NS(=O)(=O)C3=C(C=CN=C3OC)C(F)(F)F)OC	N-(5,7-dimethoxy[1,2,4]triazolo[1,5-a]pyrimidin-2-yl)-2-methoxy-4-(trifluoromethyl)pyridine-3-sulfonamide	GLBLPMUBLHYFCW-UHFFFAOYSA-N	GLBLPMUBLHYFCW-UHFFFAOYSA-N	herbicides	pyridine herbicides, sulfonamide herbicides, triazolopyrimidine herbicides	HRAC	Cellular Metabolism	2	Inhibition of Acetolactate Synthase	Triazolopyrimidine - Type 2	triazolopyrimidinsulfonamide	ATP13	GHS, EU	Skin Sens. 1 / Aquatic Acute 1 / Aquatic Chronic 1	H317 / H400 / H410	NO	NO	NO	NO	NO	NO
quinmerac	90717-03-6	CC1=CC2=C(C(=C(C=C2)Cl)C(=O)O)N=C1	CC1=CC2=C(C(=C(C=C2)Cl)C(=O)O)N=C1	7-chloro-3-methylquinoline-8-carboxylic acid	ALZOLUNSQWINIR-UHFFFAOYSA-N	ALZOLUNSQWINIR-UHFFFAOYSA-N	herbicides	quinolinecarboxylic acid herbicides	HRAC	Cell Division and Growth	4	Auxin Mimics	Quinoline-carboxylates	quinoline	Proposal	CLP notifications	Aquatic Chronic 3	H412	NO	NO	NO	NO	NO	NO
quinoclamine	2797-51-5	C1=CC=C2C(=C1)C(=O)C(=C(C2=O)Cl)N	C1=CC=C2C(=C1)C(=O)C(=C(C2=O)Cl)N	2-amino-3-chloro-1,4-naphthoquinone	OBLNWSCLAYSJJR-UHFFFAOYSA-N	OBLNWSCLAYSJJR-UHFFFAOYSA-N	algicidesherbicides	unclassified herbicides	HRAC	Cell Division and Growth	0	Unknown	Other	unclassified	Proposal	RAC opinion	Acute Tox. 4 / Eye Irrit. 2 / Skin Sens. 1A / Carc. 2 / Repr. 2 / STOT RE 2 / Aquatic Chronic 1 / Aquatic Acute 1	H302 / H319 / H317 / H351 / H361d / H373 / H400 / H410	YES	YES	NO	NO	YES	YES
quizalofop-P	94051-08-8	C[C@H](C(=O)O)OC1=CC=C(C=C1)OC2=CN=C3C=C(C=CC3=N2)Cl	CC(C(=O)O)OC1=CC=C(C=C1)OC2=CN=C3C=C(C=CC3=N2)Cl	(R)-2-[4-(6-chloroquinoxalin-2-yloxy)phenoxy]propionic acid	ABOOPXYCKNFDNJ-SNVBAGLBSA-N	ABOOPXYCKNFDNJ-UHFFFAOYSA-N	herbicides	aryloxyphenoxypropionic herbicides	?	?	?	?	?	aryloxphenoxypropionate	Proposal	CLP notifications	Acute Tox. 3	H301	NO	NO	NO	NO	NO	NO
rescalure	64309-03-1	CC(CCC(CCC=C)C(=C)C)CCOC(=O)C	CC(CCC(CCC=C)C(=C)C)CCOC(=O)C	mixture of 55-45% (3S,6R)-6-isopropenyl-3-methyldec-9-en-1-yl acetate and 45-55% (3S,6S)-6-isopropenyl-3-methyldec-9-en-1-yl acetate	UJJKWQRTTYLTQL-UHFFFAOYSA-N	UJJKWQRTTYLTQL-UHFFFAOYSA-N	insect attractants	homopteran attractants	?	?	?	?	?	unclassified	Proposal	CLP notifications	Skin Sens. 1 / Aquatic Acute 1 / Aquatic Chronic 1	H317 / H400 / H410	NO	NO	NO	NO	NO	NO
rimsulfuron	122931-48-0	CCS(=O)(=O)C1=C(N=CC=C1)S(=O)(=O)NC(=O)NC2=NC(=CC(=N2)OC)OC	CCS(=O)(=O)C1=C(N=CC=C1)S(=O)(=O)NC(=O)NC2=NC(=CC(=N2)OC)OC	1-(4,6-dimethoxypyrimidin-2-yl)-3-(3-ethylsulfonyl-2-pyridylsulfonyl)urea	MEFOUWRMVYJCQC-UHFFFAOYSA-N	MEFOUWRMVYJCQC-UHFFFAOYSA-N	herbicides	pyrimidinylsulfonylurea herbicides	HRAC	Cellular Metabolism	2	Inhibition of Acetolactate Synthase	Sulfonylureas	sulfonylurea	Proposal	CLP notifications	Eye Irrit. 2	H319	NO	NO	NO	NO	NO	NO
sedaxane	874967-67-6	CN1C=C(C(=N1)C(F)F)C(=O)NC2=CC=CC=C2C3CC3C4CC4	CN1C=C(C(=N1)C(F)F)C(=O)NC2=CC=CC=C2C3CC3C4CC4	mixture of 2 cis-isomers 2'-[(1RS,2RS)-1,1'-bicycloprop-2-yl]-3-(difluoromethyl)-1-methylpyrazole-4-carboxanilide and 2 trans-isomers 2'-[(1RS,2SR)-1,1'-bicycloprop-2-yl]-3-(difluoromethyl)-1-methylpyrazole-4-carboxanilide	XQJQCBDIXRIYRP-UHFFFAOYSA-N	XQJQCBDIXRIYRP-UHFFFAOYSA-N	fungicides	anilide fungicides, pyrazolecarboxamide fungicides	FRAC	respiration	C2	complex II: succinate-dehydrogenase	pyrazole-4-carboxamides	pyrazolecarboxamide	Proposal	RAC opinion	Carc. 2 / Aquatic Acute 1 / Aquatic Chronic 2	H351 / H400 / H411	NO	NO	NO	NO	NO	NO
silthiofam	175217-20-6	CC1=C(SC(=C1C(=O)NCC=C)[Si](C)(C)C)C	CC1=C(SC(=C1C(=O)NCC=C)[Si](C)(C)C)C	N-allyl-4,5-dimethyl-2-(trimethylsilyl)thiophene-3-carboxamide	MXMXHPPIGKYTAR-UHFFFAOYSA-N	MXMXHPPIGKYTAR-UHFFFAOYSA-N	fungicides	amide fungicides, thiophene fungicides	FRAC	respiration	C7	ATP transport (proposed)	thiophene-carboxamides	thiophene	ATP15	GHS, EU	STOT RE 2 / Aquatic Chronic 2	H373 / H411	NO	NO	NO	NO	NO	NO
sintofen	130561-48-7	COCCOC1=CC=CC2=C1C(=O)C(=NN2C3=CC=C(C=C3)Cl)C(=O)O	COCCOC1=CC=CC2=C1C(=O)C(=NN2C3=CC=C(C=C3)Cl)C(=O)O	1-(4-chlorophenyl)-1,4-dihydro-5-(2-methoxyethoxy)-4-oxocinnoline-3-carboxylic acid	QLMNCUHSDAGQGT-UHFFFAOYSA-N	QLMNCUHSDAGQGT-UHFFFAOYSA-N	plant growth regulators	unclassified plant growth regulators	?	?	?	?	?	unclassified	Proposal	CLP notifications	Carc. 2 / Aquatic Chronic 2	H351 / H411	NO	NO	NO	NO	NO	NO
spirodiclofen	148477-71-8	CCC(C)(C)C(=O)OC1=C(C(=O)OC12CCCCC2)C3=C(C=C(C=C3)Cl)Cl	CCC(C)(C)C(=O)OC1=C(C(=O)OC12CCCCC2)C3=C(C=C(C=C3)Cl)Cl	3-(2,4-dichlorophenyl)-2-oxo-1-oxaspiro[4.5]dec-3-en-4-yl 2,2-dimethylbutyrate	DTDSAWVUFPGDMX-UHFFFAOYSA-N	DTDSAWVUFPGDMX-UHFFFAOYSA-N	acaricides	tetronic acid acaricides	IRAC	Growth and Development	23	Inhibitors of acetyl CoA carboxylase	Tetronic & Tetramic acid derivatives	tetronic acid	ATP13	GHS, EU	Carc. 1B / Repr. 2 / STOT RE 2 / Skin Sens. 1B / Aquatic Chronic 1	H350 / H361f / H373 / H317 / H410	YES	NO	YES	YES	NO	NO
spiromesifen	283594-90-1	CC1=CC(=C(C(=C1)C)C2=C(C3(CCCC3)OC2=O)OC(=O)CC(C)(C)C)C	CC1=CC(=C(C(=C1)C)C2=C(C3(CCCC3)OC2=O)OC(=O)CC(C)(C)C)C	3-mesityl-2-oxo-1-oxaspiro[4.4]non-3-en-4-yl 3,3-dimethylbutyrate	GOLXNESZZPUPJE-UHFFFAOYSA-N	GOLXNESZZPUPJE-UHFFFAOYSA-N	insecticides	tetronic acid insecticides	IRAC	Growth and Development	23	Inhibitors of acetyl CoA carboxylase	Tetronic & Tetramic acid derivatives	tetronic acid	Proposal	CLP notifications	Skin Sens. 1 / Aquatic Chronic 1 / Aquatic Acute 1	H317 / H400 / H410	NO	NO	NO	NO	NO	NO
spirotetramat	203313-25-1	CCOC(=O)OC1=C(C(=O)N[C@@]12CC[C@@H](CC2)OC)c3c(ccc(c3)C)C	CCOC(=O)OC1=C(C(=O)NC12CCC(CC2)OC)C3=C(C=CC(=C3)C)C	ethyl cis-8-methoxy-2-oxo-3-(2,5-xylyl)-1-azaspiro[4.5]dec-3-en-4-yl carbonate	CLSVJBIHYWPGQY-GGYDESQDSA-N	CLSVJBIHYWPGQY-UHFFFAOYSA-N	insecticides	tetramic acid insecticides	IRAC	Growth and Development	23	Inhibitors of acetyl CoA carboxylase	Tetronic & Tetramic acid derivatives	tetronic acid	ATP07	GHS, EU	Repr. 2 / STOT SE 3 / Eye Irrit. 2 / Skin Sens. 1A / Aquatic Acute 1 / Aquatic Chronic 1	H361fd / H335 / H319 / H317 / H400 / H410	YES	YES	NO	YES	YES	NO
spiroxamine	118134-30-8	CCCN(CC)CC1COC2(O1)CCC(CC2)C(C)(C)C	CCCN(CC)CC1COC2(O1)CCC(CC2)C(C)(C)C	8-tert-butyl-1,4-dioxaspiro[4.5]decan-2-ylmethyl(ethyl)(propyl)amine	PUYXTUJWRLOUCW-UHFFFAOYSA-N	PUYXTUJWRLOUCW-UHFFFAOYSA-N	fungicides	unclassified fungicides	FRAC	sterol biosynthesis in membranes	G2	d14-reductase and d8->d7-isomerase in sterol biosynthesis (erg24, erg2)	spiroketal-amines	spiroketalamine	CLP00/ATP10	GHS, EU	Repr. 2 / Acute Tox. 4 / STOT RE 2 / Skin Irrit. 2 / Skin Sens. 1 / Aquatic Acute 1 / Aquatic Chronic 1	H361d / H332 / H312 / H302 / H373 (eye) / H315 / H317 / H400 / H410	YES	YES	NO	NO	YES	NO
sulcotrione	99105-77-8	CS(=O)(=O)C1=CC(=C(C=C1)C(=O)C2C(=O)CCCC2=O)Cl	CS(=O)(=O)C1=CC(=C(C=C1)C(=O)C2C(=O)CCCC2=O)Cl	2-(2-chloro-4-mesylbenzoyl)cyclohexane-1,3-dione	PQTBTIFWAXVEPB-UHFFFAOYSA-N	PQTBTIFWAXVEPB-UHFFFAOYSA-N	herbicides	benzoylcyclohexanedione herbicides	HRAC	Light Activation of ROS	27	Inhibition of Hydroxyphenyl Pyruvate Dioxygenase	Triketones	triketone	ATP05	GHS, EU	Repr. 2 / STOT RE 2 / Skin Sens. 1A / Aquatic Acute 1 / Aquatic Chronic 1	H361d / H373 (kidneys) / H317 / H400 / H410	YES	YES	NO	NO	NO	NO
sulfosulfuron	141776-32-1	CCS(=O)(=O)C1=C(N2C=CC=CC2=N1)S(=O)(=O)NC(=O)NC3=NC(=CC(=N3)OC)OC	CCS(=O)(=O)C1=C(N2C=CC=CC2=N1)S(=O)(=O)NC(=O)NC3=NC(=CC(=N3)OC)OC	1-(4,6-dimethoxypyrimidin-2-yl)-3-(2-ethylsulfonylimidazo[1,2-a]pyridin-3-ylsulfonyl)urea	RBSXHDIPCIWOMG-UHFFFAOYSA-N	RBSXHDIPCIWOMG-UHFFFAOYSA-N	herbicides	pyrimidinylsulfonylurea herbicides	HRAC	Cellular Metabolism	2	Inhibition of Acetolactate Synthase	Sulfonylureas	sulfonylurea	CLP00	GHS, EU	Aquatic Acute 1 / Aquatic Chronic 1	H400 / H410	NO	NO	NO	NO	NO	NO
sulfoxaflor	946578-00-3	CC(C1=CN=C(C=C1)C(F)(F)F)S(=NC#N)(=O)C	CC(C1=CN=C(C=C1)C(F)(F)F)S(=NC#N)(=O)C	[methyl(oxo){1-[6-(trifluoromethyl)-3-pyridyl]ethyl}-l6-sulfanylidene]cyanamide	ZVQOOHYFBIDMTQ-UHFFFAOYSA-N	ZVQOOHYFBIDMTQ-UHFFFAOYSA-N	insecticides	sulfoximine insecticides	IRAC	Nerve and Muscle	4C	Nicotinic acetylcholine receptor competitive modulators	Sulfoximines	sulfoximine	ATP07	GHS, EU	Acute Tox. 4 / Aquatic Acute 1 / Aquatic Chronic 1	H302 / H400 / H410	NO	NO	NO	NO	NO	NO
sulfuryl fluoride	2699-79-8	O=S(=O)(F)F	O=S(=O)(F)F	sulfuryl fluoride	OBTWBSRJZRCYQV-UHFFFAOYSA-N	OBTWBSRJZRCYQV-UHFFFAOYSA-N	insecticides	fumigant insecticides	IRAC	Unknown or non-specific	8C	Miscellaneous non-specific inhibitors	Fluorides	inorganic	CLP00	GHS, EU	Press. Gas / Acute Tox. 3 * / STOT RE 2 * / Aquatic Acute 1	H331 / H373 ** / H400	NO	NO	NO	NO	NO	NO
tau-fluvalinate	102851-06-9	CC(C)[C@H](C(=O)OC(C#N)C1=CC(=CC=C1)OC2=CC=CC=C2)NC3=C(C=C(C=C3)C(F)(F)F)Cl	CC(C)C(C(=O)OC(C#N)C1=CC(=CC=C1)OC2=CC=CC=C2)NC3=C(C=C(C=C3)C(F)(F)F)Cl	(RS)-a-cyano-3-phenoxybenzyl N-(2-chloro-a,a,a-trifluoro-p-tolyl)-D-valinate	INISTDXBRIBGOC-XMMISQBUSA-N	INISTDXBRIBGOC-UHFFFAOYSA-N	acaricides, insecticides	pyrethroid ester acaricides, pyrethroid ester insecticides	?	?	?	?	?	pyrethroid	CLP00	GHS, EU	Acute Tox. 4 * / Skin Irrit. 2 / Aquatic Acute 1 / Aquatic Chronic 1	H302 / H315 / H400 / H410	NO	NO	NO	NO	NO	NO
tebuconazole	107534-96-3	CC(C)(C)C(CCC1=CC=C(C=C1)Cl)(CN2C=NC=N2)O	CC(C)(C)C(CCC1=CC=C(C=C1)Cl)(CN2C=NC=N2)O	(RS)-1-p-chlorophenyl-4,4-dimethyl-3-(1H-1,2,4-triazol-1-ylmethyl)pentan-3-ol	PXMNMQRDXWABCY-UHFFFAOYSA-N	PXMNMQRDXWABCY-UHFFFAOYSA-N	fungicides	conazole fungicides	FRAC	sterol biosynthesis in membranes	G1	C14- demethylase in sterol biosynthesis (erg11/cyp51)	triazoles	triazole	CLP00/ATP07	GHS, EU	Repr. 2 / Acute Tox. 4 / Aquatic Acute 1 / Aquatic Chronic 1	H361d *** / H302 / H400 / H410	YES	YES	NO	NO	YES	YES
tebufenozide	112410-23-8	CCC1=CC=C(C=C1)C(=O)NN(C(=O)C2=CC(=CC(=C2)C)C)C(C)(C)C	CCC1=CC=C(C=C1)C(=O)NN(C(=O)C2=CC(=CC(=C2)C)C)C(C)(C)C	N-tert-butyl-N'-(4-ethylbenzoyl)-3,5-dimethylbenzohydrazide	QYPNKSZPJQQLRK-UHFFFAOYSA-N	QYPNKSZPJQQLRK-UHFFFAOYSA-N	insecticides	moulting hormone agonists	IRAC	Growth and Development	18	Ecdysone receptor agonists	Diacylhydrazines	diacylhydrazine	CLP00	GHS, EU	Aquatic Chronic 2	H411	NO	NO	NO	NO	NO	NO
tebufenpyrad	119168-77-3	CCC1=NN(C(=C1Cl)C(=O)NCC2=CC=C(C=C2)C(C)(C)C)C	CCC1=NN(C(=C1Cl)C(=O)NCC2=CC=C(C=C2)C(C)(C)C)C	N-(4-tert-butylbenzyl)-4-chloro-3-ethyl-1-methylpyrazole-5-carboxamide	ZZYSLNWGKKDOML-UHFFFAOYSA-N	ZZYSLNWGKKDOML-UHFFFAOYSA-N	acaricides, insecticides	pyrazolecarboxamide acaricides, pyrazolecarboxamide insecticides	IRAC	Respiration	21A	Mitochondrial complex I electron transport inhibitors	METI acaricides and insecticides	pyrazole	ATP05	GHS, EU	Acute Tox. 3 / Acute Tox. 4 / STOT RE 2 / Skin Sens. 1B / Aquatic Acute 1 / Aquatic Chronic 1	H301 / H332 / H373 (gastro-intestinal tract) (oral) / H317 / H400 / H410	NO	NO	NO	NO	NO	NO
teflubenzuron	83121-18-0	C1=CC(=C(C(=C1)F)C(=O)NC(=O)NC2=CC(=C(C(=C2F)Cl)F)Cl)F	C1=CC(=C(C(=C1)F)C(=O)NC(=O)NC2=CC(=C(C(=C2F)Cl)F)Cl)F	1-(3,5-dichloro-2,4-difluorophenyl)-3-(2,6-difluorobenzoyl)urea	CJDWRQLODFKPEL-UHFFFAOYSA-N	CJDWRQLODFKPEL-UHFFFAOYSA-N	insecticides	benzoylphenylurea chitin synthesis inhibitors	IRAC	Growth and Development	15	Inhibitors of chitin biosynthesis affecting CHS1	Benzoylureas	benzoylurea	Proposal	CLP notifications	Aquatic Chronic 1	H410	NO	NO	NO	NO	NO	NO
tefluthrin	79538-32-2	CC1=C(C(=C(C(=C1F)F)COC(=O)[C@@H]2C([C@@H]2/C=C(\Cl)/C(F)(F)F)(C)C)F)F.CC1=C(C(=C(C(=C1F)F)COC(=O)[C@H]2C([C@H]2/C=C(\Cl)/C(F)(F)F)(C)C)F)F	CC1=C(C(=C(C(=C1F)F)COC(=O)C2C(C2(C)C)C=C(C(F)(F)F)Cl)F)F	2,3,5,6-tetrafluoro-4-methylbenzyl (1RS,3RS)-3-[(Z)-2-chloro-3,3,3-trifluoroprop-1-enyl]-2,2-dimethylcyclopropanecarboxylateor2,3,5,6-tetrafluoro-4-methylbenzyl (1RS)-cis-3-[(Z)-2-chloro-3,3,3-trifluoroprop-1-enyl]-2,2-dimethylcyclopropanecarboxylate	FIAIQJBJJWXQRC-MLKWDWEKSA-N	ZFHGXWPMULPQSE-UHFFFAOYSA-N	insecticides	pyrethroid ester insecticides	IRAC	Nerve and Muscle	3A	Sodium channel modulators	Pyrethroids, Pyrethrins	pyrethroid	ATP10	GHS, EU	Acute Tox. 1 / Acute Tox. 2 / Aquatic Acute 1 / Aquatic Chronic 1	H330 / H310 / H300 / H400 / H410	NO	NO	NO	NO	NO	NO
terbuthylazine	5915-41-3	CCNC1=NC(=NC(=N1)Cl)NC(C)(C)C	CCNC1=NC(=NC(=N1)Cl)NC(C)(C)C	N2-tert-butyl-6-chloro-N4-ethyl-1,3,5-triazine-2,4-diamine	FZXISNSWEXTPMF-UHFFFAOYSA-N	FZXISNSWEXTPMF-UHFFFAOYSA-N	herbicides	chlorotriazine herbicides	?	?	?	?	?	chlorotriazine	ATP10	GHS, EU	Acute Tox. 4 / STOT RE 2 / Aquatic Acute 1 / Aquatic Chronic 1	H302 / H373 / H400 / H410	NO	NO	NO	NO	NO	NO
tetraconazole	112281-77-3	C1=CC(=C(C=C1Cl)Cl)C(CN2C=NC=N2)COC(C(F)F)(F)F	C1=CC(=C(C=C1Cl)Cl)C(CN2C=NC=N2)COC(C(F)F)(F)F	(RS)-2-(2,4-dichlorophenyl)-3-(1H-1,2,4-triazol-1-yl)propyl 1,1,2,2-tetrafluoroethyl ether	LQDARGUHUSPFNL-UHFFFAOYSA-N	LQDARGUHUSPFNL-UHFFFAOYSA-N	fungicides	conazole fungicides	FRAC	sterol biosynthesis in membranes	G1	C14- demethylase in sterol biosynthesis (erg11/cyp51)	triazoles	triazole	CLP00/ATP01	GHS, EU	Acute Tox. 4 * / Aquatic Chronic 2	H332 / H302 / H411	NO	NO	NO	NO	NO	NO
thiabendazole	148-79-8	C1=CC=C2C(=C1)NC(=N2)C3=CSC=N3	C1=CC=C2C(=C1)NC(=N2)C3=CSC=N3	2-(thiazol-4-yl)benzimidazoleor2-(1,3-thiazol-4-yl)benzimidazole	WJCNZQLZVWNLKY-UHFFFAOYSA-N	WJCNZQLZVWNLKY-UHFFFAOYSA-N	fungicides	benzimidazole fungicides, thiazole fungicides	FRAC	cytoskeleton and motor protein	B1	ß-tubulin assembly in mitosis	benzimidazoles	benzimidazole	CLP00/ATP14	GHS, EU	Aquatic Acute 1 / Aquatic Chronic 1	H400 / H410	NO	NO	NO	NO	NO	NO
thiacloprid	111988-49-9	C1CSC(=NC#N)N1CC2=CN=C(C=C2)Cl	C1CSC(=NC#N)N1CC2=CN=C(C=C2)Cl	(Z)-3-(6-chloro-3-pyridylmethyl)-1,3-thiazolidin-2-ylidenecyanamide	HOKKPVIRMVDYPB-UHFFFAOYSA-N	HOKKPVIRMVDYPB-UHFFFAOYSA-N	insecticides, molluscicides	pyridylmethylamine neonicotinoid insecticides, thiazolidine insecticides	IRAC	Nerve and Muscle	4A	Nicotinic acetylcholine receptor competitive modulators	Neonicotinoids	neonicotinoid	ATP10	GHS, EU	Carc. 2 / Repr. 1B / Acute Tox. 3 / Acute Tox. 4 / STOT SE 3 / Aquatic Acute 1 / Aquatic Chronic 1	H351 / H360FD / H301 / H332 / H336 / H400 / H410	YES	YES	YES	NO	YES	YES
thiencarbazone-methyl	317815-83-1	CC1=C(C(=CS1)C(=O)OC)S(=O)(=O)NC(=O)N2C(=O)N(C(=N2)OC)C	CC1=C(C(=CS1)C(=O)OC)S(=O)(=O)NC(=O)N2C(=O)N(C(=N2)OC)C		XSKZXGDFSCCXQX-UHFFFAOYSA-N	XSKZXGDFSCCXQX-UHFFFAOYSA-N	herbicides	triazolone herbicides	?	?	?	?	?	triazolone	ATP15	GHS, EU	Aquatic Acute 1 / Aquatic Chronic 1	H400 / H410	NO	NO	NO	NO	NO	NO
thiodicarb	59669-26-0	CC(=NOC(=O)N(C)SN(C)C(=O)ON=C(C)SC)SC	CC(=NOC(=O)N(C)SN(C)C(=O)ON=C(C)SC)SC	(3EZ,12EZ)-3,7,9,13-tetramethyl-5,11-dioxa-2,8,14-trithia-4,7,9,12-tetraazapentadeca-3,12-diene-6,10-dione	XDOTVMNBCQVZKG-UHFFFAOYSA-N	XDOTVMNBCQVZKG-UHFFFAOYSA-N	insecticides, molluscicides	oxime carbamate insecticides	IRAC	Nerve and Muscle	1A	Acetylcholine esterase inhibitor	Carbamates	carbamate	Proposal	CLP notifications	Acute Tox. 3 / Acute Tox. 2 / Aquatic Acute 1	H301 / H330 / H400	NO	NO	NO	NO	NO	NO
thiophanate-methyl	23564-05-8	COC(=O)NC(=S)NC1=CC=CC=C1NC(=S)NC(=O)OC	COC(=O)NC(=S)NC1=CC=CC=C1NC(=S)NC(=O)OC	dimethyl 4,4'-(o-phenylene)bis(3-thioallophanate)	QGHREAKMXXNCOA-UHFFFAOYSA-N	QGHREAKMXXNCOA-UHFFFAOYSA-N	fungicides	benzimidazole precursor fungicides, carbamate fungicides	FRAC	cytoskeleton and motor protein	B1	ß-tubulin assembly in mitosis	thiophanates	carbamate	CLP00	GHS, EU	Muta. 2 / Acute Tox. 4 * / Skin Sens. 1 / Aquatic Acute 1 / Aquatic Chronic 1	H341 / H332 / H317 / H400 / H410	NO	NO	NO	NO	NO	NO
thiram	137-26-8	CN(C)C(=S)SSC(=S)N(C)C	CN(C)C(=S)SSC(=S)N(C)C	tetramethylthiuram disulfideorbis(dimethylthiocarbamoyl) disulfide	KUAZQDVKQLNFPE-UHFFFAOYSA-N	KUAZQDVKQLNFPE-UHFFFAOYSA-N	bird repellentsfungicides	dithiocarbamate fungicides	FRAC	Chemicals with multi-site activity	?	multi-site contact activity	dithio-carbamates and relatives	dithiocarbamate	CLP00	GHS, EU	Acute Tox. 4 * / STOT RE 2 * / Skin Irrit. 2 / Eye Irrit. 2 / Skin Sens. 1 / Aquatic Acute 1 / Aquatic Chronic 1	H332 / H302 / H373 ** / H315 / H319 / H317 / H400 / H410	NO	NO	NO	NO	NO	NO
thymol	89-83-8	CC1=CC(=C(C=C1)C(C)C)O	CC1=CC(=C(C=C1)C(C)C)O		MGSRCZKZVOBKFT-UHFFFAOYSA-N	MGSRCZKZVOBKFT-UHFFFAOYSA-N	fungicides, bactericides	aromatic fungicides	?	?	?	?	?	unclassified	CLP00	GHS, EU	Acute Tox. 4 * / Skin Corr. 1B / Aquatic Chronic 2	H302 / H314 / H411	NO	NO	NO	NO	NO	NO
tolclofos-methyl	57018-04-9	CC1=CC(=C(C(=C1)Cl)OP(=S)(OC)OC)Cl	CC1=CC(=C(C(=C1)Cl)OP(=S)(OC)OC)Cl	O-2,6-dichloro-p-tolyl O,O-dimethyl phosphorothioate	OBZIQQJJIKNWNO-UHFFFAOYSA-N	OBZIQQJJIKNWNO-UHFFFAOYSA-N	fungicides	organophosphorus fungicides	?	?	?	?	?	organophosphorus	ATP01	GHS, EU	Skin Sens. 1 / Aquatic Acute 1 / Aquatic Chronic 1	H317 / H400 / H410	NO	NO	NO	NO	NO	NO
tolylfluanid	731-27-1	CC1=CC=C(C=C1)N(SC(F)(Cl)Cl)S(=O)(=O)N(C)C	CC1=CC=C(C=C1)N(SC(F)(Cl)Cl)S(=O)(=O)N(C)C	N-dichlorofluoromethylthio-N',N'-dimethyl-N-p-tolylsulfamide	HYVWIQDYBVKITD-UHFFFAOYSA-N	HYVWIQDYBVKITD-UHFFFAOYSA-N	fungicides	phenylsulfamide fungicides	FRAC	Chemicals with multi-site activity	?	multi-site contact activity	sulfamides	sulphamide	CLP00/ATP01	GHS, EU	Acute Tox. 2 * / STOT SE 3 / STOT RE 1 / Skin Irrit. 2 / Eye Irrit. 2 / Skin Sens. 1 / Aquatic Acute 1	H330 / H335 / H372 ** / H315 / H319 / H317 / H400	NO	NO	NO	NO	NO	NO
topramezone	210631-68-8	CC1=C(C=CC(=C1C2=NOCC2)S(=O)(=O)C)C(=O)C3=CNN(C3=O)C	CC1=C(C=CC(=C1C2=NOCC2)S(=O)(=O)C)C(=O)C3=CNN(C3=O)C	[3-(4,5-dihydro-1,2-oxazol-3-yl)-4-mesyl-o-tolyl](5-hydroxy-1-methylpyrazol-4-yl)methanone	BPPVUXSMLBXYGG-UHFFFAOYSA-N	BPPVUXSMLBXYGG-UHFFFAOYSA-N	herbicides	benzoylpyrazole herbicides, oxazole herbicides	HRAC	Light Activation of ROS	27	Inhibition of Hydroxyphenyl Pyruvate Dioxygenase	Pyrazoles	benzoylpyrazole	Proposal	CLP notifications	Repr. 1B / Aquatic Acute 1 / Aquatic Chronic 1	H360 / H400 / H410	YES	YES	NO	NO	YES	YES
tralkoxydim	87820-88-0	CCC(=NOCC)C1=C(CC(CC1=O)C2=C(C=C(C=C2C)C)C)O	CCC(=NOCC)C1=C(CC(CC1=O)C2=C(C=C(C=C2C)C)C)O	(RS)-2-[(EZ)-1-(ethoxyimino)propyl]-3-hydroxy-5-mesitylcyclohex-2-en-1-one	DQFPEYARZIQXRM-UHFFFAOYSA-N	DQFPEYARZIQXRM-UHFFFAOYSA-N	herbicides	cyclohexene oxime herbicides	HRAC	Cellular Metabolism	1	Inhibition of Acetyl CoA Carboxylase	Cyclohexanediones (DIMs)	cyclohexanedione	ATP06	GHS, EU	Carc. 2 / Acute Tox. 4 / Aquatic Chronic 2	H351 / H302 / H411	NO	NO	NO	NO	NO	NO
triadimenol	55219-65-3	CC(C)(C)C(C(N1C=NC=N1)OC2=CC=C(C=C2)Cl)O	CC(C)(C)C(C(N1C=NC=N1)OC2=CC=C(C=C2)Cl)O	(1RS,2RS;1RS,2SR)-1-(4-chlorophenoxy)-3,3-dimethyl-1-(1H-1,2,4-triazol-1-yl)butan-2-ol	BAZVSMNPJJMILC-UHFFFAOYSA-N	BAZVSMNPJJMILC-UHFFFAOYSA-N	fungicides	conazole fungicides	FRAC	sterol biosynthesis in membranes	G1	C14- demethylase in sterol biosynthesis (erg11/cyp51)	triazoles	triazole	ATP10	GHS, EU	Repr. 1B / Lact. / Acute Tox. 4 / Aquatic Chronic 2	H360 / H362 / H302 / H411	YES	YES	YES	YES	YES	NO
tri-allate	2303-17-5	CC(C)N(C(C)C)C(=O)SCC(=C(Cl)Cl)Cl	CC(C)N(C(C)C)C(=O)SCC(=C(Cl)Cl)Cl	S-2,3,3-trichloroallyl diisopropyl(thiocarbamate)	MWBPRDONLNQCFV-UHFFFAOYSA-N	MWBPRDONLNQCFV-UHFFFAOYSA-N	herbicides	thiocarbamate herbicides	HRAC	Cellular Metabolism	15	Inhibition of Very Long-Chain Fatty Acid Synthesis	Thiocarbamates	thiocarbamate	CLP00	GHS, EU	Acute Tox. 4 * / STOT RE 2 * / Skin Sens. 1 / Aquatic Acute 1 / Aquatic Chronic 1	H302 / H373 ** / H317 / H400 / H410	NO	NO	NO	NO	NO	NO
triasulfuron	82097-50-5	CC1=NC(=NC(=N1)OC)NC(=O)NS(=O)(=O)C2=CC=CC=C2OCCCl	CC1=NC(=NC(=N1)OC)NC(=O)NS(=O)(=O)C2=CC=CC=C2OCCCl	1-[2-(2-chloroethoxy)phenylsulfonyl]-3-(4-methoxy-6-methyl-1,3,5-triazin-2-yl)urea	XOPFESVZMSQIKC-UHFFFAOYSA-N	XOPFESVZMSQIKC-UHFFFAOYSA-N	herbicides	triazinylsulfonylurea herbicides	HRAC	Cellular Metabolism	2	Inhibition of Acetolactate Synthase	Sulfonylureas	sulfonylurea	CLP00	GHS, EU	Aquatic Acute 1 / Aquatic Chronic 1	H400 / H410	NO	NO	NO	NO	NO	NO
triazoxide	72459-58-6	C1=CC2=C(C=C1Cl)[N+](=NC(=N2)N3C=CN=C3)[O-]	C1=CC2=C(C=C1Cl)[N+](=NC(=N2)N3C=CN=C3)[O-]	7-chloro-3-imidazol-1-yl-1,2,4-benzotriazine 1-oxide	IQGKIPDJXCAMSM-UHFFFAOYSA-N	IQGKIPDJXCAMSM-UHFFFAOYSA-N	fungicides	imidazole fungicides	FRAC	Unknown mode of action	?	unknown	benzotriazines	benzotriazine	Proposal	CLP notifications	Acute Tox. 3	H301 / H331	NO	NO	NO	NO	NO	NO
tribenuron	106040-48-6	CC1=NC(=NC(=N1)OC)N(C)C(=O)NS(=O)(=O)C2=CC=CC=C2C(=O)O	CC1=NC(=NC(=N1)OC)N(C)C(=O)NS(=O)(=O)C2=CC=CC=C2C(=O)O	2-[4-methoxy-6-methyl-1,3,5-triazin-2-yl(methyl)carbamoylsulfamoyl]benzoic acid	BQZXUHDXIARLEO-UHFFFAOYSA-N	BQZXUHDXIARLEO-UHFFFAOYSA-N	herbicides	triazinylsulfonylurea herbicides	?	?	?	?	?	sulfonylurea	Proposal	CLP notifications	Skin Sens. 1 / Aquatic Chronic 1	H317 / H410	NO	NO	NO	NO	NO	NO
trichlorfon	52-68-6	COP(=O)(C(C(Cl)(Cl)Cl)O)OC	COP(=O)(C(C(Cl)(Cl)Cl)O)OC	dimethyl (RS)-2,2,2-trichloro-1-hydroxyethylphosphonateor(RS)-2,2,2-trichloro-1-(dimethoxyphosphinoyl)ethanol	NFACJZMKEDPNKN-UHFFFAOYSA-N	NFACJZMKEDPNKN-UHFFFAOYSA-N	acaricides, insecticides	phosphonate acaricides, phosphonate insecticides	?	?	?	?	?	organophosphorus	CLP00	GHS, EU	Acute Tox. 4 * / Skin Sens. 1 / Aquatic Acute 1 / Aquatic Chronic 1	H302 / H317 / H400 / H410	NO	NO	NO	NO	NO	NO
triclopyr	55335-06-3	C1=C(C(=NC(=C1Cl)Cl)OCC(=O)O)Cl	C1=C(C(=NC(=C1Cl)Cl)OCC(=O)O)Cl	3,5,6-trichloro-2-pyridyloxyacetic acid	REEQLXCGVXDJSQ-UHFFFAOYSA-N	REEQLXCGVXDJSQ-UHFFFAOYSA-N	herbicides	pyridine herbicides	HRAC	Cell Division and Growth	4	Auxin Mimics	Pyridyloxy-carboxylates	pyridyloxy carboxylates	Proposal	CLP notifications	Acute Tox. 4 / Skin Sens. 1 / Eye Irrit. 2 / STOT RE 2 / Aquatic Acute 1 / Aquatic Chronic 1	H302 / H317 / H319 / H373 / H400 / H410	NO	NO	NO	NO	NO	NO
tricyclazole	41814-78-2	CC1=C2C(=CC=C1)SC3=NN=CN23	CC1=C2C(=CC=C1)SC3=NN=CN23	5-methyl-1,2,4-triazolo[3,4-b][1,3]benzothiazole	DQJCHOQLCLEDLL-UHFFFAOYSA-N	DQJCHOQLCLEDLL-UHFFFAOYSA-N	fungicides	unclassified fungicides	FRAC	melanin synthesis in cell wall	I1	reductase in melanin biosynthesis	triazolobenzo-thiazole	triazolobenzothiazole	CLP00	GHS, EU	Acute Tox. 4 *	H302	NO	NO	NO	NO	NO	NO
trifloxystrobin	141517-21-7	C/C(=N\OCC1=CC=CC=C1/C(=N\OC)/C(=O)OC)/C2=CC(=CC=C2)C(F)(F)F	CC(=NOCC1=CC=CC=C1C(=NOC)C(=O)OC)C2=CC(=CC=C2)C(F)(F)F	methyl (E)-methoxyimino-{(E)-a-[1-(a,a,a-trifluoro-m-tolyl)ethylideneaminooxy]-o-tolyl}acetate	ONCZDRURRATYFI-TVJDWZFNSA-N	ONCZDRURRATYFI-UHFFFAOYSA-N	fungicides	methoxyiminoacetate strobilurin fungicides	FRAC	respiration	C3	complex III: cytochrome bc1 (ubiquinol oxidase) at Qo site (cyt b gene)	oximino-acetates	strobilurin	CLP00	GHS, EU	Skin Sens. 1 / Aquatic Acute 1 / Aquatic Chronic 1	H317 / H400 / H410	NO	NO	NO	NO	NO	NO
triflumizole	68694-11-1	CCCOCC(=NC1=C(C=C(C=C1)Cl)C(F)(F)F)N2C=CN=C2	CCCOCC(=NC1=C(C=C(C=C1)Cl)C(F)(F)F)N2C=CN=C2	(E)-4-chloro-a,a,a-trifluoro-N-(1-imidazol-1-yl-2-propoxyethylidene)-o-toluidine	HSMVPDGQOIQYSR-UHFFFAOYSA-N	HSMVPDGQOIQYSR-UHFFFAOYSA-N	fungicides	conazole fungicides	FRAC	sterol biosynthesis in membranes	G1	C14- demethylase in sterol biosynthesis (erg11/cyp51)	imidazoles	imidazoles	ATP09	GHS, EU	Repr. 1B / Acute Tox. 4 / STOT RE 2 / Skin Sens. 1 / Aquatic Acute 1 / Aquatic Chronic 1	H360D / H302 / H373 (liver) / H317 / H400 / H410	YES	YES	NO	NO	NO	NO
triflumuron	64628-44-0	C1=CC=C(C(=C1)C(=O)NC(=O)NC2=CC=C(C=C2)OC(F)(F)F)Cl	C1=CC=C(C(=C1)C(=O)NC(=O)NC2=CC=C(C=C2)OC(F)(F)F)Cl	1-(2-chlorobenzoyl)-3-(4-trifluoromethoxyphenyl)urea	XAIPTRIXGHTTNT-UHFFFAOYSA-N	XAIPTRIXGHTTNT-UHFFFAOYSA-N	insecticides	benzoylphenylurea chitin synthesis inhibitors	?	?	?	?	?	benzoylurea	Proposal	CLP notifications	Acute Tox. 2	H330	NO	NO	NO	NO	NO	NO
trifluralin	1582-09-8	CCCN(CCC)C1=C(C=C(C=C1[N+](=O)[O-])C(F)(F)F)[N+](=O)[O-]	CCCN(CCC)C1=C(C=C(C=C1[N+](=O)[O-])C(F)(F)F)[N+](=O)[O-]	a,a,a-trifluoro-2,6-dinitro-N,N-dipropyl-p-toluidine	ZSDSQXJSNMTJDA-UHFFFAOYSA-N	ZSDSQXJSNMTJDA-UHFFFAOYSA-N	herbicides	dinitroaniline herbicides	HRAC	Cell Division and Growth	3	Inhibition of Microtubule Assembly	Dinitroanilines	dinitroaniline	CLP00/ATP01	GHS, EU	Carc. 2 / Skin Sens. 1 / Aquatic Acute 1 / Aquatic Chronic 1	H351 / H317 / H400 / H410	NO	NO	NO	NO	NO	NO
triticonazole	131983-72-7	CC1(CC/C(=C\C2=CC=C(C=C2)Cl)/C1(CN3C=NC=N3)O)C	CC1(CCC(=CC2=CC=C(C=C2)Cl)C1(CN3C=NC=N3)O)C	(RS)-(E)-5-(4-chlorobenzylidene)-2,2-dimethyl-1-(1H-1,2,4-triazol-1-ylmethyl)cyclopentanol	PPDBOQMNKNNODG-NTEUORMPSA-N	PPDBOQMNKNNODG-UHFFFAOYSA-N	fungicides	conazole fungicides	FRAC	sterol biosynthesis in membranes	G1	C14- demethylase in sterol biosynthesis (erg11/cyp51)	triazoles	triazole	ATP01	GHS, EU	Aquatic Chronic 2	H411	NO	NO	NO	NO	NO	NO
valifenalate	283159-90-0	CC(C)[C@@H](C(=O)NC(CC(=O)OC)C1=CC=C(C=C1)Cl)NC(=O)OC(C)C	CC(C)C(C(=O)NC(CC(=O)OC)C1=CC=C(C=C1)Cl)NC(=O)OC(C)C	methyl N-(isopropoxycarbonyl)-L-valyl-(3RS)-3-(4-chlorophenyl)-b-alaninate	DBXFMOWZRXXBRN-LWKPJOBUSA-N	DBXFMOWZRXXBRN-UHFFFAOYSA-N	fungicides	acylamino acid fungicides	FRAC	cell wall biosynthesis	H5	cellulose synthase	valinamide carbamates	valinamide carbamate	Proposal	RAC opinion	Carc. 2 / Aquatic Chronic 2	H351 / H411	NO	NO	NO	NO	NO	NO
zinc phosphide	1314-84-7	P(=[Zn])[Zn]P=[Zn]	P(=[Zn])[Zn]P=[Zn]	trizinc diphosphide	NQDYSWQRWWTVJU-UHFFFAOYSA-N	NQDYSWQRWWTVJU-UHFFFAOYSA-N	rodenticides	inorganic rodenticides	IRAC	Respiration	24A	Mitochondrial complex IV electron transport inhibitors	Phosphides	inorganic	CLP00/ATP01	GHS, EU	Water-react. 1 / Acute Tox. 2 * / Aquatic Acute 1 / Aquatic Chronic 1	H260 / H300 / H400 / H410	NO	NO	NO	NO	NO	NO
zoxamide	156052-68-5	CCC(C)(C(=O)CCl)NC(=O)C1=CC(=C(C(=C1)Cl)C)Cl	CCC(C)(C(=O)CCl)NC(=O)C1=CC(=C(C(=C1)Cl)C)Cl	(RS)-3,5-dichloro-N-(3-chloro-1-ethyl-1-methyl-2-oxopropyl)-p-toluamide	SOUGWDPPRBKJEX-UHFFFAOYSA-N	SOUGWDPPRBKJEX-UHFFFAOYSA-N	fungicides	benzamide fungicides	FRAC	cytoskeleton and motor protein	B3	ß-tubulin assembly in mitosis	toluamides	benzamide	ATP01	GHS, EU	Skin Sens. 1 / Aquatic Acute 1 / Aquatic Chronic 1	H317 / H400 / H410	NO	NO	NO	NO	NO	NO

## Sheet: Table S2_PesticideDB 
Table S2: Description of all columns of the pesticide DB.
Column names		Description
Pesticide Desription	Common Pesticide Name	Common name of the pesticide
	CAS No.	CAS number
	SMILES	canonical or isomeric SMILES of the different stereoisomers
	2D (canonical) SMILES	canonical SMILE/organic part of ionic pesticides
	IUPAC Name	Name according to IUPAC nomenclatur
	InChIKey	InChIKey of "SMILES"
	2D InChIKey	InChIKey of "2D (canonical) SMILES"
BCPC’s Compendium of Pesticide Common Names	Pesticide Type	Pesticide type and chemical group according to BCPC’s Compendium of Pesticide Common Names
	Chem. Group
Resistance Action Committee (RAC) Poster	RAC Poster	Classification of pesticides due to the Resistance Action Committee (RAC) Posters IRAC, FRAC and HRAC from 2021
	Affected Physiological Function
	MOA Code
	MOA
	Chem. Group
	Chemical Group	Chemical group the pesticide can be categorised in
ECHA classification according to CLP	ATP inserted/update	Classification of pesticides due to ECHA based on CLP notification, RAC opinion or GHS (Effective: 16.07.2021) Adaptation to Technical and Scientific Progress
	Source
	Hazard Class and Category
	Hazard Statements
	Reprotoxicant?	Conclusion on reproductive and developmental toxicity according to ECHA
Reprotoxic to specific endpoints?	DevTox	Developmental toxicity concluded from the Hazard Statements and in vivo studies relevant for the ECHA classification
	Female Reprotox_Rat	Reprotoxicity regarding specific reprotoxic endpoints according to in vivo studies relevant for the ECHA classification
	Male Reprotox_Rat
	Fetus Dysm_Rat
	Fetus Dysm_Rabbit

## Sheet: Table S3_PesticideDB
Table S3: Distribution of pesticide types within the pesticide DB.
Pesticide Type	#
fungicides	110
herbicides	105
insecticides	65
acaricides	32
plant growth regulators	24
nematicides	12
molluscicides	6
algicides	4
bird repellents	3
rodenticides	3
insect attractants	2
antifeedants	1
bactericides	1
chemosterilants	1
plant activators	1

## Sheet: Table S4_PesticideDB
Table S4: Distribution of chemical groups within the pesticide DB.
Chemical Group	#
unclassified	22
triazole	21
sulfonylurea	14
carbamate	13
organothiophosphate	10
pyrethroid	9
aryloxphenoxypropionate	7
phenoxycarboxylate	7
phenylurea	7
pyrazolecarboxamide	7
strobilurin	7
chloroacetamide	6
dinitroaniline	6
benzoylurea	5
inorganic	5
phenylcarbamate	5
dithiocarbamate	4
organophosphorus	4
phenylpyrazole	4
triazolopyrimidinsulfonamide	4
anilinopyrimidine	3
benzamide	3
cyclohexanedione	3
diacylhydrazine	3
diamide	3
diphenylether	3
imidazoles	3
imidazolinone	3
morpholine	3
pyridyloxy carboxylates	3
quinoline	3
tetronic acid	3
acylalanine	2
benzimidazole	2
benzonitrile	2
benzophenone	2
coumarin	2
fumigant	2
juvenile hormone mimics	2
neonicotinoid	2
phenoxynicotinanilide	2
phthalimide	2
pyrazole	2
pyridine carboxylates	2
pyridinylbenzamide	2
pyrimidine	2
thiazolidine	2
thiocarbamate	2
triazinone	2
triazolone	2
triketone	2
valinamide carbamate	2
N-phenylimide	1
amide	1
amidoxine	1
anilide	1
auxin	1
benzene dicarboxamide	1
benzofuran	1
benzothiadiazole	1
benzothiazinone	1
benzotriazine	1
benzoylpyrazole	1
beta-ketonitrile derivatives	1
brassinosteroid	1
butenolide	1
carbazate	1
chloronitrile	1
chlorophenyl	1
chlorotriazine	1
cyanoacetamide oxime	1
cyanoimidazole	1
cyclopropylisoxazole	1
cytokinin	1
dicarboximide	1
diphenyl oxazoline	1
ethylene inhibitor	1
ethylene releaser	1
formamidine	1
guanidine	1
hydroxyanilide	1
isoxazole	1
isoxazolidinone	1
mandelamide	1
organophosphate	1
organotin	1
oxadiazine	1
oxadiazole	1
oxathiin	1
oxazolidinone	1
phenylpyridazine	1
phenylpyrrole	1
phosphoramidate	1
piperidine	1
piperidinyl thiazole isoxazoline	1
pyridazine	1
pyridazinone	1
pyridine azomethine derivatives	1
pyridine carboxylate	1
pyrimidinylbenzoate	1
pyrrolidine	1
quaternary ammonium	1
quinazoline	1
quinazolinone	1
quinone	1
semicarbazones	1
spiroketalamine	1
sulfamoyl triazole	1
sulfite ester	1
sulfoximine	1
sulphamide	1
terpeniod	1
tetrazine	1
thiadiazine	1
thiadiazole	1
thiophene	1
triazolobenzothiazole	1
triazolopyrimidylamine	1
uracil	1

## Sheet: Table S5_Fingerprints
Table S5: Description of common binary fingerprints used for similarity determinations.
Types	Fingerprint	Description	Reference
Substructure keys-based fingerprints	MACCS	A structure based fingerprint which is compiled of 166 keys. Each key refers to a molecular property, where some properties encode specific substructures (i.e. a sulfoxide), some are more property like (i.e. contains an aromatic ring system). The initial use of the MACCS keys was to search molecules with related properties for lead optimization.	http://www.scbdd.com/pybel_desc/fps-maccs/, 22.12.2021
	PubChem	PubChem fingerprints were developed by PubChem for similarity searches in their database. They are also structure based fingerprints where each key corresponds to one specific property or structural feature, similar to the MACCS keys, however instead of using 166 specific substructures they use 881 predefined molecular substructures and properties such as ring or atom counts.	ftp://ftp.ncbi.nlm.nih.gov/pubchem/specifications/pubchem_fingerprints.txt, 22.12.2021
Topological or path-based fingerprints	Atom Pair	Atom Pair Fingerprints were developed to retrieve structures with a similar activity in diverse structural datasets. The fingerprint is based on paths of different lengths. For each path the start and end atom, along with the path length, as well as the number of bonds for the start and end atom is used. These properties are encoded into a number. Combining all paths from a molecule yields a bit …	Carhart, R. E., et al. (1985). "Atom pairs as molecular features in structure-activity studies: definition and applications." Journal of Chemical Information and Computer Sciences 25(2): 64-73.
	RDKit	RDKit-specific fingerprint that is inspired by public descriptions of the Daylight fingerprint. The algorithm identifies all subgraphs in the molecule within a particular range of sizes, hashes each subgraph to generate a raw bit ID, mods that raw bit ID to fit in the assigned fingerprint size, and then sets the corresponding bit.	https://www.rdkit.org/docs/RDKit_Book.html#rdkit-fingerprints, 22.12.2021
Circular fingerprints	ECFP/Morgan	ECPF fingerprints were developed by Daylight and use a diameter (radius in case of Morgan) to encode the surroundings of each Atom of a molecule. The fragments which are found are then hashed and correspond to a single bit of the fingerprint. For easier use the fingerprint is oftened shortened to a specific length by folding is to a specific number of bits, which is often 1024.	Rogers, D. and M. Hahn (2010). "Extended-Connectivity Fingerprints." Journal of Chemical Information and Modeling 50(5): 742-754.
	FCFP/FeatMorgan	FCFP are a variation of ECFP, which are further abstracted in that instead of indexing a particular atom in the environment, they index that atom’s role	Gobbi, A. and D. Poppinger (1998). "Genetic optimization of combinatorial libraries." Biotechnology and Bioengineering 61(1): 47-54.

## Sheet: Table S6_ResultsPrediction
Table S6: List of all predictions with the most important parameters like applicability domain or alert if available.
Common Pesticide Name	CAS No.	Chemical Group	ECHA classification according to CLP						CAESAR					PG								Leadscope_RFR			Leadscope_RMR			DART scheme OECD (Q)SAR Toolbox			CASE Ultra_FDYSM_Rabbit				CASE Ultra_FDYSM_Rat				CASE Ultra_FFERT_Rat				CASE Ultra_MFERT_Rat
			Reprotoxicant?	DevTox	FF_Rat	MF_Rat	FDYSM_Rat	FDYSM_Rabbit	Prediction	Reliability	ADI	Applicability domain	Evaluation	Prediction	Reliability	ADI	Applicability domain	Predicted category	Predicted sub-category	Matching rule/virtual compound	Evaluation	Prediction	PositiveProbability	Evaluation	Prediction	PositiveProbability	Evaluation	QTB_Prediction	QTB_Predicted subcategory	QTB_Eval	Prediction	Probability	Alert	Evaluation	Prediction	Probability	Alert	Evaluation	Prediction	Probability	Alert	Evaluation	Prediction	Probability	Alert	Evaluation
1,3-dichloropropene	542-75-6	fumigant	NO	NO	NO	NO	NO	NO	NON-Toxicant	low reliability	0	the predicted compound is outside the Applicability Domain of the model	UNKNOWN	Toxicant	moderate reliability	0.746	the predicted compound could be out of the Applicability Domain of the model	23	23c	C(=CCl)C	FP	Negative	0.055	TN	Not in Domain	0.795	UNKNOWN	Not known precedent reproductive and developmental toxic potential		TN	Out of Domain	23.6		UNKNOWN	Known Negative	30.3		TN	Inconclusive	47.3	96: C3H2-Cl	UNKNOWN	Positive	70.4	91: C3H2-Cl	FP
1,4-dimethylnaphthalene	571-58-4	unclassified	NO	NO	NO	NO	NO	NO	Toxicant	low reliability	0.694	the predicted compound is outside the Applicability Domain of the model	UNKNOWN	Toxicant	good reliability	0.933	the predicted compound is into the Applicability Domain of the model	3	3b-3	c1ccc2ccccc2(c1)	FP	Not in Domain	0.345	UNKNOWN	Positive	0.738	FP	Known precedent reproductive and developmental toxic potential	Toluene and small alkyl toluene derivatives (8a)	FP	Negative	37.3	118: cH:c:[c.](:[c.]):cH	TN	Positive	71.2	10: cH:c:[c.](:cH):[c.]; 295: c:[c.]:[c.](:c):cH:cH	FP	Inconclusive	55.1	90: [c.]:[c.]:cH:cH	UNKNOWN	Negative	32.1		TN
1-methylcyclopropene	3100-04-7	ethylene inhibitor	NO	NO	NO	NO	NO	NO	NON-Toxicant	moderate reliability	0.757	the predicted compound could be out of the Applicability Domain of the model	TN	NON-Toxicant	low reliability	0	the predicted compound is outside the Applicability Domain of the model		-	-	TN	Not in Domain	0.256	UNKNOWN	Not in Domain	0.814	UNKNOWN	Not known precedent reproductive and developmental toxic potential		TN	Negative	23.6		TN	Negative	30.3		TN	Negative	26		TN	Negative	32.1		TN
2,4-D	94-75-7	phenoxycarboxylate	NO	NO	NO	NO	NO	NO	NON-Toxicant	moderate reliability	0.734	the predicted compound could be out of the Applicability Domain of the model	TN	Toxicant	EXPERIMENTAL value	1	the predicted compound is into the Applicability Domain of the model	8	8c	c1cc(cc(c1)Cl)Cl	FP	Negative	0.034	TN	Negative	0.105	TN	Known precedent reproductive and developmental toxic potential	Alpha aryloxy substituted acetic acid (9c)	FP	Negative	23.6		TN	Known Positive	58.4	233: Cl-c:cH:c:c-O-C3H2-C2=O	FP	Inconclusive	49.2	79: cH:cH:c:cH:c-Cl	UNKNOWN	Negative	32.1		TN
2,4-DB	94-82-6	phenoxycarboxylate	NO	NO	NO	NO	NO	NO	Toxicant	good reliability	0.891	the predicted compound is into the Applicability Domain of the model	FP	NON-Toxicant	low reliability	0	the predicted compound is outside the Applicability Domain of the model		-	-	TN	Negative	0.086	TN	Negative	0.21	TN	Not known precedent reproductive and developmental toxic potential		TN	Negative	23.6		TN	Known Negative	30.3		TN	Inconclusive	49.2	79: cH:cH:c:cH:c-Cl	UNKNOWN	Negative	32.1		TN
2,5 dichlorobenzoic acid methylester	2905-69-3	unclassified	NO	NO	NO	NO	NO	NO	Toxicant	low reliability	0	the predicted compound is outside the Applicability Domain of the model	UNKNOWN	Toxicant	good reliability	0.903	the predicted compound is into the Applicability Domain of the model	8	8c	c1cc(ccc1Cl)Cl	FP	Negative	0.162	TN	Positive	0.542	FP	Known precedent reproductive and developmental toxic potential	Polyhalogenated benzene derivatives (8c)	FP	Negative	23.6		TN	Inconclusive	52.7	27: C2-O-C3H3	UNKNOWN	Negative	26		TN	Negative	32.1		TN
24‐epibrassinolide	72962-43-7	brassinosteroid	NO	NO	NO	NO	NO	NO	Toxicant	moderate reliability	0.767	the predicted compound could be out of the Applicability Domain of the model	FP	NON-Toxicant	low reliability	0.649	the predicted compound is outside the Applicability Domain of the model		-	-	TN	Not in Domain	0.326	UNKNOWN	Not in Domain	0.477	UNKNOWN	Not known precedent reproductive and developmental toxic potential		TN	Positive	61	1: C3H-C3H; 128: C3H2-C3H-C2	FP	Positive	57.2	37: C3H2-C3H-C3-C3H3	FP	Positive	73.1	1: C3H-C3H	FP	Positive	77.6	6: C3H-C3H-C3H-C3H2; 79: C3H-C3H2-O	FP
2-naphthyloxyacetic acid	120-23-0	phenoxycarboxylate	NO	NO	NO	NO	NO	NO	Toxicant	good reliability	0.924	the predicted compound is into the Applicability Domain of the model	FP	NON-Toxicant	low reliability	0	the predicted compound is outside the Applicability Domain of the model		-	-	TN	Negative	0.075	TN	Negative	0.328	TN	Known precedent reproductive and developmental toxic potential	Alpha aryloxy substituted acetic acid (9c)	FP	Negative	23.6		TN	Negative	30.3		TN	Inconclusive	56.7	90: [c.]:[c.]:cH:cH	UNKNOWN	Negative	32.1		TN
2-phenylphenol	90-43-7	unclassified	NO	NO	NO	NO	NO	NO	Toxicant	good reliability	0.867	the predicted compound is into the Applicability Domain of the model	FP	NON-Toxicant	low reliability	0	the predicted compound is outside the Applicability Domain of the model		-	-	TN	Not in Domain	0.313	UNKNOWN	Not in Domain	0.742	UNKNOWN	Not known precedent reproductive and developmental toxic potential		TN	Inconclusive	57.3	17: c-OH	UNKNOWN	Known Negative	30.3		TN	Negative	26		TN	Negative	32.1		TN
6-benzyladenine	1214-39-7	cytokinin	YES	YES	NO	NO	YES	NO	Toxicant	low reliability	0.637	the predicted compound is outside the Applicability Domain of the model	UNKNOWN	NON-Toxicant	moderate reliability	0.781	the predicted compound could be out of the Applicability Domain of the model		-	-	FN	Negative	0.097	TN	Positive	0.564	FP	Not known precedent reproductive and developmental toxic potential		FN	Inconclusive	56.3	109: cH:n	UNKNOWN	Positive	87.6	122: cH:c-C3H2-N3H; 242: [c.]:[c.]:nH:cH	TP	Negative	26		TN	Negative	32.1		TN
8-hydroxyquinoline	148-24-3	quinoline	YES	YES	NO	NO	NO	YES	Toxicant	moderate reliability	0.774	the predicted compound could be out of the Applicability Domain of the model	TP	NON-Toxicant	low reliability	0	the predicted compound is outside the Applicability Domain of the model		-	-	FN	Negative	0.091	TN	Not in Domain	0.757	UNKNOWN	Not known precedent reproductive and developmental toxic potential		FN	Positive	84.2	17: c-OH; 109: cH:n	TP	Negative	30.3		TN	Inconclusive	59.7	90: [c.]:[c.]:cH:cH	UNKNOWN	Negative	32.1		TN
acequinocyl	57960-19-7	unclassified	NO	NO	NO	NO	NO	NO	Toxicant	moderate reliability	0.724	the predicted compound could be out of the Applicability Domain of the model	FP	NON-Toxicant	low reliability	0	the predicted compound is outside the Applicability Domain of the model		-	-	TN	Positive	0.775	FP	Not in Domain	0.462	UNKNOWN	Not known precedent reproductive and developmental toxic potential		TN	Inconclusive	41.1	115: C3H3-C2(-O)=O	UNKNOWN	Positive	65.4	2: C3H3-C2(-O)=O; 87: C2-c1:cH:cH:cH:cH:c1-C2	FP	Negative	26		TN	Inconclusive	58.4	76: C2-c:c(-C2):cH:cH:cH; 112: cH:cH:cH:c(:c)-C2=O	UNKNOWN
acetamiprid	135410-20-7	neonicotinoid	NO	NO	NO	NO	NO	NO	Toxicant	low reliability	0	the predicted compound is outside the Applicability Domain of the model	UNKNOWN	NON-Toxicant	low reliability	0	the predicted compound is outside the Applicability Domain of the model		-	-	TN	Not in Domain	0.225	UNKNOWN	Not in Domain	0.353	UNKNOWN	Not known precedent reproductive and developmental toxic potential		TN	Inconclusive	56.3	109: cH:n	UNKNOWN	Negative	30.3		TN	Negative	26		TN	Negative	32.1		TN
acetochlor	34256-82-1	chloroacetamide	YES	NO	NO	NO	NO	NO	Toxicant	low reliability	0.461	the predicted compound is outside the Applicability Domain of the model	UNKNOWN	NON-Toxicant	low reliability	0.649	the predicted compound is outside the Applicability Domain of the model		-	-	FN	Negative	0.012	TN	Negative	0.094	TN	Known precedent reproductive and developmental toxic potential	Toluene and small alkyl toluene derivatives (8a)	TP	Out of Domain	23.6		UNKNOWN	Positive	58.7	268: C3H3-C3H2-c	FP	Inconclusive	47.3	96: C3H2-Cl	UNKNOWN	Positive	70.4	91: C3H2-Cl	FP
acibenzolar-S-methyl	135158-54-2	benzothiadiazole	NO	NO	NO	NO	NO	NO	Toxicant	low reliability	0.21	the predicted compound is outside the Applicability Domain of the model	UNKNOWN	NON-Toxicant	low reliability	0	the predicted compound is outside the Applicability Domain of the model		-	-	TN	Not in Domain	0.281	UNKNOWN	Not in Domain	0.577	UNKNOWN	Not known precedent reproductive and developmental toxic potential		TN	Out of Domain	23.6		UNKNOWN	Out of Domain	30.3		UNKNOWN	Inconclusive	59.7	90: [c.]:[c.]:cH:cH	UNKNOWN	Out of Domain	32.1		UNKNOWN
aclonifen	74070-46-5	diphenylether	NO	NO	NO	NO	NO	NO	Toxicant	moderate reliability	0.748	the predicted compound could be out of the Applicability Domain of the model	FP	NON-Toxicant	low reliability	0	the predicted compound is outside the Applicability Domain of the model		-	-	TN	Negative	0.002	TN	Negative	0	TN	Not known precedent reproductive and developmental toxic potential		TN	Negative	23.6		TN	Positive	62.5	141: c:cH:cH:c-N_Pl3(=O)=O	FP	Negative	26		TN	Negative	32.1		TN
acrinathrin	101007-06-1	pyrethroid	NO	NO	NO	NO	NO	NO	NON-Toxicant	low reliability	0.242	the predicted compound is outside the Applicability Domain of the model	UNKNOWN	NON-Toxicant	low reliability	0	the predicted compound is outside the Applicability Domain of the model		-	-	TN	Negative	0.207	TN	Negative	0.007	TN	Not known precedent reproductive and developmental toxic potential		TN	Inconclusive	48.3	3: C2H-C2H=C2; 122: C3H-C3-F	UNKNOWN	Out of Domain	30.3		UNKNOWN	Out of Domain	26		UNKNOWN	Inconclusive	45.8	128: C2H-C2=O	UNKNOWN
alpha‐cypermethrin	67375-30-8	pyrethroid	NO	NO	NO	NO	NO	NO	Toxicant	low reliability	0.298	the predicted compound is outside the Applicability Domain of the model	UNKNOWN	Toxicant	moderate reliability	0.741	the predicted compound could be out of the Applicability Domain of the model	15	15j	N#CC(OC(=O)C1C(C=C(Cl)Cl)C1(C)(C))c3cccc(Oc2ccccc2)c3	FP	Not in Domain	0.229	UNKNOWN	Negative	0.031	TN	Known precedent reproductive and developmental toxic potential	Miscellaneous aromatic chemicals and antibiotics (15)	FP	Out of Domain	23.6		UNKNOWN	Out of Domain	30.3		UNKNOWN	Out of Domain	26		UNKNOWN	Out of Domain	32.1		UNKNOWN
ametoctradin	865318-97-4	triazolopyrimidylamine	NO	NO	NO	NO	NO	NO	Toxicant	low reliability	0.283	the predicted compound is outside the Applicability Domain of the model	UNKNOWN	NON-Toxicant	low reliability	0	the predicted compound is outside the Applicability Domain of the model		-	-	TN	Negative	0.08	TN	Not in Domain	0.604	UNKNOWN	Known precedent reproductive and developmental toxic potential	Triazole derivatives (13c)	FP	Inconclusive	56.3	109: cH:n	UNKNOWN	Positive	58.5	52: C2-C2-N3H2	FP	Out of Domain	26		UNKNOWN	Out of Domain	32.1		UNKNOWN
amidosulfuron	120923-37-7	sulfonylurea	NO	NO	NO	NO	NO	NO	Toxicant	low reliability	0	the predicted compound is outside the Applicability Domain of the model	UNKNOWN	NON-Toxicant	low reliability	0	the predicted compound is outside the Applicability Domain of the model		-	-	TN	Negative	0.032	TN	Not in Domain	0.513	UNKNOWN	Not known precedent reproductive and developmental toxic potential		TN	Out of Domain	23.6		UNKNOWN	Positive	95.2	165: N3H-C2-N3H; 227: C3H3-S3(=O)=O; 329: c:cH:c:n:c	FP	Out of Domain	26		UNKNOWN	Inconclusive	58	107: C3H3-S3(=O)=O	UNKNOWN
aminopyralid	150114-71-9	pyridine carboxylates	NO	NO	NO	NO	NO	NO	NON-Toxicant	moderate reliability	0.738	the predicted compound could be out of the Applicability Domain of the model	TN	NON-Toxicant	low reliability	0	the predicted compound is outside the Applicability Domain of the model		-	-	TN	Not in Domain	0.248	UNKNOWN	Not in Domain	0.719	UNKNOWN	Not known precedent reproductive and developmental toxic potential		TN	Negative	23.6		TN	Positive	55.5	329: c:cH:c:n:c	FP	Negative	26		TN	Negative	32.1		TN
amisulbrom	348635-87-0	sulfamoyl triazole	NO	NO	NO	NO	NO	NO	Toxicant	low reliability	0.241	the predicted compound is outside the Applicability Domain of the model	UNKNOWN	NON-Toxicant	low reliability	0	the predicted compound is outside the Applicability Domain of the model		-	-	TN	Not in Domain	0.268	UNKNOWN	Not in Domain	0.56	UNKNOWN	Known precedent reproductive and developmental toxic potential	Triazole derivatives (13c)	FP	Inconclusive	56.3	109: cH:n	UNKNOWN	Out of Domain	30.3		UNKNOWN	Inconclusive	46.1	90: [c.]:[c.]:cH:cH	UNKNOWN	Out of Domain	32.1		UNKNOWN
amitrole	61-82-5	triazole	YES	YES	NO	NO	NO	YES	Toxicant	good reliability	0.823	the predicted compound is into the Applicability Domain of the model	TP	Toxicant	EXPERIMENTAL value	1	the predicted compound is into the Applicability Domain of the model	13	13c-1	n1cn[nH]c1	TP	Not in Domain	0.191	UNKNOWN	Positive_EV	0.78	FP	Known precedent reproductive and developmental toxic potential	Triazole derivatives (13c)	TP	Positive	63.1	109: cH:n	TP	Known Negative	30.3		TN	Out of Domain	26		UNKNOWN	Known Positive	32.1		FP
asulam	3337-71-1	carbamate	NO	NO	NO	NO	NO	NO	Toxicant	good reliability	0.94	the predicted compound is into the Applicability Domain of the model	FP	Toxicant	good reliability	0.929	the predicted compound is into the Applicability Domain of the model	10	10a-3	O=S(=O)(N)c1ccc(N)cc1	FP	Negative	0.112	TN	Positive	0.529	FP	Not known precedent reproductive and developmental toxic potential		TN	Negative	23.6		TN	Positive	57.4	27: C2-O-C3H3	FP	Negative	26		TN	Inconclusive	45.5	23: c:cH:cH:c-S3(=O)=O	UNKNOWN
azadirachtin	11141-17-6	unclassified	NO	NO	NO	NO	NO	NO	Toxicant	low reliability	0	the predicted compound is outside the Applicability Domain of the model	UNKNOWN	NON-Toxicant	low reliability	0	the predicted compound is outside the Applicability Domain of the model		-	-	TN	Negative	0.039	TN	Negative	0.068	TN	Not known precedent reproductive and developmental toxic potential		TN	Positive	87.1	1: C3H-C3H; 11: C2-C3; 115: C3H3-C2(-O)=O	FP	Positive	82.5	2: C3H3-C2(-O)=O; 27: C2-O-C3H3; 289: C3H-C3(-OH)-C2=O	FP	Positive	73.1	1: C3H-C3H	FP	Inconclusive	56.2	15: C3H-C3H2-C3H-O	UNKNOWN
azimsulfuron	120162-55-2	sulfonylurea	NO	NO	NO	NO	NO	NO	Toxicant	low reliability	0.237	the predicted compound is outside the Applicability Domain of the model	UNKNOWN	NON-Toxicant	low reliability	0	the predicted compound is outside the Applicability Domain of the model		-	-	TN	Negative	0.028	TN	Negative	0.111	TN	Not known precedent reproductive and developmental toxic potential		TN	Inconclusive	41.4	109: cH:n	UNKNOWN	Positive	78.5	165: N3H-C2-N3H; 329: c:cH:c:n:c	FP	Negative	26		TN	Out of Domain	32.1		UNKNOWN
azoxystrobin	131860-33-8	strobilurin	NO	NO	NO	NO	NO	NO	Toxicant	low reliability	0.245	the predicted compound is outside the Applicability Domain of the model	UNKNOWN	NON-Toxicant	low reliability	0	the predicted compound is outside the Applicability Domain of the model		-	-	TN	Not in Domain	0.116	UNKNOWN	Not in Domain	0.133	UNKNOWN	Not known precedent reproductive and developmental toxic potential		TN	Inconclusive	56.3	109: cH:n	UNKNOWN	Inconclusive	52.7	27: C2-O-C3H3	UNKNOWN	Out of Domain	26		UNKNOWN	Out of Domain	32.1		UNKNOWN
benalaxyl	71626-11-4	acylalanine	NO	NO	NO	NO	NO	NO	Toxicant	moderate reliability	0.768	the predicted compound could be out of the Applicability Domain of the model	FP	NON-Toxicant	low reliability	0	the predicted compound is outside the Applicability Domain of the model		-	-	TN	Negative	0.004	TN	Negative	0.108	TN	Known precedent reproductive and developmental toxic potential	Toluene and small alkyl toluene derivatives (8a)	FP	Negative	23.6		TN	Inconclusive	41.4	27: C2-O-C3H3	UNKNOWN	Negative	26		TN	Negative	32.1		TN
benalaxyl-M	98243-83-5	acylalanine	NO	NO	NO	NO	NO	NO	Toxicant	moderate reliability	0.768	the predicted compound could be out of the Applicability Domain of the model	FP	NON-Toxicant	low reliability	0	the predicted compound is outside the Applicability Domain of the model		-	-	TN	Negative	0.004	TN	Negative	0.108	TN	Known precedent reproductive and developmental toxic potential	Toluene and small alkyl toluene derivatives (8a)	FP	Negative	23.6		TN	Inconclusive	41.4	27: C2-O-C3H3	UNKNOWN	Negative	26		TN	Negative	32.1		TN
benfluralin	1861-40-1	dinitroaniline	YES	YES	NO	NO	YES	NO	Toxicant	moderate reliability	0.739	the predicted compound could be out of the Applicability Domain of the model	TP	Toxicant	good reliability	0.945	the predicted compound is into the Applicability Domain of the model	8	8b	O=[N+]([O-])c1cc(cc(c1)C(F)(F)F)[N+](=O)[O-]	TP	Negative	0.004	TN	Not in Domain	0.613	UNKNOWN	Known precedent reproductive and developmental toxic potential	NO2-alkyl/NO2-benzene derivatives (8b)	TP	Negative	23.6		TN	Negative	30.3		FN	Negative	26		TN	Negative	32.1		TN
benfuracarb	82560-54-1	carbamate	YES	NO	NO	YES	NO	NO	Toxicant	low reliability	0.378	the predicted compound is outside the Applicability Domain of the model	UNKNOWN	Toxicant	EXPERIMENTAL value	0.85	the predicted compound could be out of the Applicability Domain of the model	4	4b-1-2	O=C(Oc2cccc1c2(OC(C)(C)C1))N(C)SN(CCC(=O)OCC)C(C)C	TP	Negative	0.143	TN	Negative	0.349	FN	Known precedent reproductive and developmental toxic potential	O-aryl carbamates (4b-1)	TP	Out of Domain	23.6		UNKNOWN	Out of Domain	30.3		UNKNOWN	Out of Domain	26		UNKNOWN	Inconclusive	54.2	138: cH:cH:cH:c(:c)-O-C2=O	UNKNOWN
bentazone	25057-89-0	benzothiazinone	NO	NO	NO	NO	NO	NO	Toxicant	low reliability	0.456	the predicted compound is outside the Applicability Domain of the model	UNKNOWN	NON-Toxicant	low reliability	0.383	the predicted compound is outside the Applicability Domain of the model		-	-	TN	Negative	0.1	TN	Not in Domain	0.71	UNKNOWN	Not known precedent reproductive and developmental toxic potential		TN	Out of Domain	23.6		UNKNOWN	Out of Domain	30.3		UNKNOWN	Out of Domain	26		UNKNOWN	Inconclusive	42.5	112: cH:cH:cH:c(:c)-C2=O	UNKNOWN
benzoic acid	65-85-0	unclassified	NO	NO	NO	NO	NO	NO	Toxicant	low reliability	0	the predicted compound is outside the Applicability Domain of the model	UNKNOWN	NON-Toxicant	low reliability	0	the predicted compound is outside the Applicability Domain of the model		-	-	TN	Negative	0.34	TN	Not in Domain	0.769	UNKNOWN	Not known precedent reproductive and developmental toxic potential		TN	Negative	23.6		TN	Known Positive	30.3	356: OH-C2(=O)-c1:cH:cH:cH:cH:cH1	FP	Positive	65.5	14: cH:cH:c(-C2):cH:cH	FP	Negative	32.1		TN
benzovindiflupyr	1072957-71-1	pyrazolecarboxamide	NO	NO	NO	NO	NO	NO	Toxicant	low reliability	0.289	the predicted compound is outside the Applicability Domain of the model	UNKNOWN	NON-Toxicant	low reliability	0	the predicted compound is outside the Applicability Domain of the model		-	-	TN	Not in Domain	0.145	UNKNOWN	Not in Domain	0.322	UNKNOWN	Not known precedent reproductive and developmental toxic potential		TN	Positive	69.9	109: cH:n; 128: C3H2-C3H-C2	FP	Out of Domain	30.3		UNKNOWN	Out of Domain	26		UNKNOWN	Out of Domain	32.1		UNKNOWN
beta-cyfluthrin	68359-37-5	pyrethroid	NO	NO	NO	NO	NO	NO	Toxicant	low reliability	0.298	the predicted compound is outside the Applicability Domain of the model	UNKNOWN	Toxicant	moderate reliability	0.733	the predicted compound could be out of the Applicability Domain of the model	15	15j	N#CC(OC(=O)C1C(C=C(Cl)Cl)C1(C)(C))c3ccc(F)c(Oc2ccccc2)c3	FP	Not in Domain	0.293	UNKNOWN	Negative	0.002	TN	Known precedent reproductive and developmental toxic potential	Miscellaneous aromatic chemicals and antibiotics (15)	FP	Out of Domain	23.6		UNKNOWN	Out of Domain	30.3		UNKNOWN	Out of Domain	26		UNKNOWN	Out of Domain	32.1		UNKNOWN
bifenazate	149877-41-8	carbazate	NO	NO	NO	NO	NO	NO	NON-Toxicant	low reliability	0.453	the predicted compound is outside the Applicability Domain of the model	UNKNOWN	NON-Toxicant	low reliability	0.64	the predicted compound is outside the Applicability Domain of the model		-	-	TN	Not in Domain	0.358	UNKNOWN	Not in Domain	0.88	UNKNOWN	Not known precedent reproductive and developmental toxic potential		TN	Out of Domain	23.6		UNKNOWN	Negative	30.3		TN	Negative	37.8	70: C3H3-O-c:cH:cH	TN	Out of Domain	32.1		UNKNOWN
bifenox	42576-02-3	diphenylether	NO	NO	NO	NO	NO	NO	Toxicant	moderate reliability	0.758	the predicted compound could be out of the Applicability Domain of the model	FP	Toxicant	moderate reliability	0.664	the predicted compound could be out of the Applicability Domain of the model	8	8d-2	O=[N+]([O-])c2ccc(Oc1ccccc1Cl)cc2	FP	Negative	0.011	TN	Negative	0	TN	Not known precedent reproductive and developmental toxic potential		TN	Negative	23.6		TN	Positive	92	22: O-c:cH:c-C2=O; 27: C2-O-C3H3; 141: c:cH:cH:c-N_Pl3(=O)=O	FP	Inconclusive	49.2	79: cH:cH:c:cH:c-Cl	UNKNOWN	Negative	32.1		TN
bifenthrin	82657-04-3	pyrethroid	NO	NO	NO	NO	NO	NO	Toxicant	low reliability	0.44	the predicted compound is outside the Applicability Domain of the model	UNKNOWN	NON-Toxicant	low reliability	0	the predicted compound is outside the Applicability Domain of the model		-	-	TN	Negative	0.234	TN	Not in Domain	0.544	UNKNOWN	Known precedent reproductive and developmental toxic potential	Toluene and small alkyl toluene derivatives (8a)	FP	Inconclusive	45.3	11: C2-C3	UNKNOWN	Negative	30.3		TN	Negative	26		TN	Negative	32.1		TN
bispyribac-sodium	125401-92-5	pyrimidinylbenzoate	NO	NO	NO	NO	NO	NO	Toxicant	low reliability	0.296	the predicted compound is outside the Applicability Domain of the model	UNKNOWN	NON-Toxicant	low reliability	0	the predicted compound is outside the Applicability Domain of the model		-	-	TN	Not in Domain	0.096	UNKNOWN	Not in Domain	0.271	UNKNOWN	Not known precedent reproductive and developmental toxic potential		TN	Negative	23.6		TN	Positive	55.5	329: c:cH:c:n:c	FP	Negative	26		TN	Negative	32.1		TN
bitertanol	55179-31-2	triazole	NO	NO	NO	NO	NO	NO	Toxicant	moderate reliability	0.744	the predicted compound could be out of the Applicability Domain of the model	FP	Toxicant	EXPERIMENTAL value	1	the predicted compound is into the Applicability Domain of the model	13	13c-3	OC(C(Oc1ccc(cc1)c2ccccc2)n3ncnc3)C(C)(C)C	FP	Not in Domain	0.319	UNKNOWN	Not in Domain	0.591	UNKNOWN	Known precedent reproductive and developmental toxic potential	Triazole derivatives (13c)	FP	Positive	82.2	1: C3H-C3H; 109: cH:n	FP	Negative	30.3		TN	Positive	73.1	1: C3H-C3H	FP	Negative	32.1		TN
bromadiolone	28772-56-7	coumarin	YES	YES	NO	NO	NO	YES	Toxicant	moderate reliability	0.774	the predicted compound could be out of the Applicability Domain of the model	TP	NON-Toxicant	low reliability	0	the predicted compound is outside the Applicability Domain of the model		-	-	FN	Not in Domain	0.248	UNKNOWN	Not in Domain	0.055	UNKNOWN	Not known precedent reproductive and developmental toxic potential		FN	Inconclusive	46.7	128: C3H2-C3H-C2	UNKNOWN	Negative	30.3		TN	Negative	26		TN	Negative	32.1		TN
bromoxynil	1689-84-5	benzonitrile	YES	YES	NO	NO	YES	YES	Toxicant	low reliability	0.257	the predicted compound is outside the Applicability Domain of the model	UNKNOWN	Toxicant	EXPERIMENTAL value	1	the predicted compound is into the Applicability Domain of the model	8	8e	N#Cc1cc(c(O)c(c1)Br)Br	TP	Negative	0.164	TN	Not in Domain	0.611	UNKNOWN	Known precedent reproductive and developmental toxic potential	Dihalogen-, dinitro-phenol and their ester derivatives (8e)	TP	Inconclusive	56	17: c-OH	UNKNOWN	Negative	30.3		FN	Negative	26		TN	Inconclusive	54.4	9: c:cH:c:c(:c)-OH	UNKNOWN
bromuconazole	116255-48-2	triazole	YES	YES	NO	NO	YES	NO	Toxicant	low reliability	0.204	the predicted compound is outside the Applicability Domain of the model	UNKNOWN	NON-Toxicant	moderate reliability	0.667	the predicted compound could be out of the Applicability Domain of the model		-	-	FN	Negative	0.236	TN	Negative	0.292	TN	Known precedent reproductive and developmental toxic potential	Polyhalogenated benzene derivatives (8c); Triazole derivatives (13c)	TP	Inconclusive	56.3	109: cH:n	UNKNOWN	Positive	56	105: C3H2-C3-c:cH:cH:c:cH	TP	Inconclusive	49.2	79: cH:cH:c:cH:c-Cl	UNKNOWN	Positive	78.3	79: C3H-C3H2-O; 94: C3H2-n:cH:n	FP
bupirimate	41483-43-6	pyrimidine	NO	NO	NO	NO	NO	NO	Toxicant	low reliability	0.243	the predicted compound is outside the Applicability Domain of the model	UNKNOWN	NON-Toxicant	low reliability	0	the predicted compound is outside the Applicability Domain of the model		-	-	TN	Not in Domain	0.08	UNKNOWN	Not in Domain	0.585	UNKNOWN	Not known precedent reproductive and developmental toxic potential		TN	Out of Domain	23.6		UNKNOWN	Positive	59.3	336: C3H3-C3H2-N3H	FP	Out of Domain	26		UNKNOWN	Out of Domain	32.1		UNKNOWN
buprofezin	953030-84-7	thiadiazine	NO	NO	NO	NO	NO	NO	Toxicant	low reliability	0.369	the predicted compound is outside the Applicability Domain of the model	UNKNOWN	NON-Toxicant	low reliability	0.53	the predicted compound is outside the Applicability Domain of the model		-	-	TN	Negative	0.114	TN	Not in Domain	0.67	UNKNOWN	Not known precedent reproductive and developmental toxic potential		TN	Out of Domain	23.6		UNKNOWN	Negative	30.3		TN	Out of Domain	26		UNKNOWN	Out of Domain	32.1		UNKNOWN
cadusafos	95465-99-9	organothiophosphate	NO	NO	NO	NO	NO	NO	Toxicant	low reliability	0.241	the predicted compound is outside the Applicability Domain of the model	UNKNOWN	Toxicant	low reliability	0.43	the predicted compound is outside the Applicability Domain of the model	1	1b	Organophosphorus compounds	FP	Not in Domain	0.295	UNKNOWN	Positive	0.853	FP	Not covered by current version of the decision tree	Organophosphorus compounds (1b)	UNKNOWN	Out of Domain	23.6		UNKNOWN	Out of Domain	30.3		UNKNOWN	Out of Domain	26		UNKNOWN	Inconclusive	49.2	41: O-P3	UNKNOWN
captan	133-06-2	phthalimide	NO	NO	NO	NO	NO	NO	Toxicant	low reliability	0	the predicted compound is outside the Applicability Domain of the model	UNKNOWN	NON-Toxicant	low reliability	0	the predicted compound is outside the Applicability Domain of the model		-	-	TN	Negative_EV	0.249	TN	Not in Domain	0.473	UNKNOWN	Not known precedent reproductive and developmental toxic potential		TN	Positive	74.1	1: C3H-C3H; 128: C3H2-C3H-C2	FP	Known Negative	30.3		TN	Known Negative	84.8	1: C3H-C3H; 80: Cl-C3-Cl	TN	Out of Domain	32.1		UNKNOWN
carbaryl	63-25-2	carbamate	NO	NO	NO	NO	NO	NO	Toxicant	moderate reliability	0.767	the predicted compound could be out of the Applicability Domain of the model	FP	Toxicant	EXPERIMENTAL value	1	the predicted compound is into the Applicability Domain of the model	4	4b-1-1	O=C(Oc1cccc2ccccc12)NC	FP	Positive_EV	0.284	FP	Negative_EV	0.711	TN	Known precedent reproductive and developmental toxic potential	O-aryl carbamates (4b-1)	FP	Out of Domain	37.3	118: cH:c:[c.](:[c.]):cH	UNKNOWN	Inconclusive	45.4	10: cH:c:[c.](:cH):[c.]	UNKNOWN	Inconclusive	60.8	90: [c.]:[c.]:cH:cH	UNKNOWN	Out of Domain	32.1		UNKNOWN
carbendazim	10605-21-7	carbamate	YES	YES	NO	YES	YES	YES	Toxicant	moderate reliability	0.731	the predicted compound could be out of the Applicability Domain of the model	TP	Toxicant	EXPERIMENTAL value	1	the predicted compound is into the Applicability Domain of the model	6	6b-1	O=C(OC)Nc1nc2ccccc2([nH]1)	TP	Negative	0.083	TN	Positive_EV	0.9	TP	Known precedent reproductive and developmental toxic potential	Tubolin interactors.Benzimidazole-like derivatives for metabolites (6b-1)	TP	Out of Domain	23.6		UNKNOWN	Inconclusive	52.7	27: C2-O-C3H3	UNKNOWN	Inconclusive	55.1	90: [c.]:[c.]:cH:cH	UNKNOWN	Inconclusive	41.5	97: c:nH	UNKNOWN
carbetamide	16118-49-3	phenylcarbamate	YES	YES	NO	NO	YES	YES	NON-Toxicant	good reliability	0.903	the predicted compound is into the Applicability Domain of the model	FN	NON-Toxicant	moderate reliability	0.782	the predicted compound could be out of the Applicability Domain of the model		-	-	FN	Positive	0.72	FP	Not in Domain	0.633	UNKNOWN	Not known precedent reproductive and developmental toxic potential		FN	Out of Domain	23.6		UNKNOWN	Positive	59.3	336: C3H3-C3H2-N3H	TP	Negative	26		TN	Positive	60.5	37: cH:c(:cH)-N3H	FP
carbofuran	1563-66-2	carbamate	NO	NO	NO	NO	NO	NO	Toxicant	good reliability	0.897	the predicted compound is into the Applicability Domain of the model	FP	Toxicant	EXPERIMENTAL value	1	the predicted compound is into the Applicability Domain of the model	4	4b-1-2	O=C(Oc2cccc1c2(OC(C)(C)C1))NC	FP	Negative_EV	0.275	TN	Positive_EV	0.705	FP	Known precedent reproductive and developmental toxic potential	O-aryl carbamates (4b-1)	FP	Out of Domain	23.6		UNKNOWN	Out of Domain	30.3		UNKNOWN	Out of Domain	26		UNKNOWN	Out of Domain	32.1		UNKNOWN
carbosulfan	55285-14-8	carbamate	NO	NO	NO	NO	NO	NO	Toxicant	low reliability	0.449	the predicted compound is outside the Applicability Domain of the model	UNKNOWN	Toxicant	EXPERIMENTAL value	0.85	the predicted compound could be out of the Applicability Domain of the model	4	4b-1-2	O=C(Oc2cccc1c2(OC(C)(C)C1))NC	FP	Not in Domain	0.363	UNKNOWN	Not in Domain	0.543	UNKNOWN	Known precedent reproductive and developmental toxic potential	O-aryl carbamates (4b-1)	FP	Out of Domain	23.6		UNKNOWN	Out of Domain	30.3		UNKNOWN	Out of Domain	26		UNKNOWN	Inconclusive	54.2	138: cH:cH:cH:c(:c)-O-C2=O	UNKNOWN
carboxin	5234-68-4	oxathiin	NO	NO	NO	NO	NO	NO	Toxicant	low reliability	0	the predicted compound is outside the Applicability Domain of the model	UNKNOWN	NON-Toxicant	low reliability	0.633	the predicted compound is outside the Applicability Domain of the model		-	-	TN	Not in Domain	0.125	UNKNOWN	Not in Domain	0.408	UNKNOWN	Not known precedent reproductive and developmental toxic potential		TN	Out of Domain	23.6		UNKNOWN	Negative	30.3		TN	Negative	26		TN	Positive	60.5	37: cH:c(:cH)-N3H	FP
carfentrazone-ethyl	128639-02-1	triazolone	NO	NO	NO	NO	NO	NO	NON-Toxicant	low reliability	0	the predicted compound is outside the Applicability Domain of the model	UNKNOWN	NON-Toxicant	low reliability	0	the predicted compound is outside the Applicability Domain of the model		-	-	TN	Not in Domain	0.172	UNKNOWN	Not in Domain	0.092	UNKNOWN	Not known precedent reproductive and developmental toxic potential		TN	Inconclusive	44.5	128: C3H2-C3H-C2	UNKNOWN	Positive	62.1	276: N3-N2	FP	Out of Domain	26		UNKNOWN	Positive	71	48: c1:cH:c:c:cH:c1; 120: cH:c:c:cH:c-N3	FP
carvone	99-49-0	terpeniod	NO	NO	NO	NO	NO	NO	Toxicant	low reliability	0.638	the predicted compound is outside the Applicability Domain of the model	UNKNOWN	NON-Toxicant	low reliability	0	the predicted compound is outside the Applicability Domain of the model		-	-	TN	Not in Domain	0.294	UNKNOWN	Not in Domain	0.764	UNKNOWN	Not known precedent reproductive and developmental toxic potential		TN	Inconclusive	52.6	128: C3H2-C3H-C2	UNKNOWN	Negative	30.3		TN	Negative	26		TN	Negative	32.1		TN
chlorantraniliprole	500008-45-7	diamide	NO	NO	NO	NO	NO	NO	Toxicant	low reliability	0.291	the predicted compound is outside the Applicability Domain of the model	UNKNOWN	NON-Toxicant	low reliability	0	the predicted compound is outside the Applicability Domain of the model		-	-	TN	Negative	0.021	TN	Negative	0.057	TN	Not known precedent reproductive and developmental toxic potential		TN	Inconclusive	44.7	109: cH:n	UNKNOWN	Out of Domain	30.3		UNKNOWN	Out of Domain	26		UNKNOWN	Out of Domain	32.1		UNKNOWN
chloridazon	1698-60-8	pyridazinone	NO	NO	NO	NO	NO	NO	Toxicant	low reliability	0.254	the predicted compound is outside the Applicability Domain of the model	UNKNOWN	NON-Toxicant	low reliability	0	the predicted compound is outside the Applicability Domain of the model		-	-	TN	Not in Domain	0.155	UNKNOWN	Not in Domain	0.788	UNKNOWN	Not known precedent reproductive and developmental toxic potential		TN	Out of Domain	23.6		UNKNOWN	Positive	80.1	52: C2-C2-N3H2; 276: N3-N2	FP	Out of Domain	26		UNKNOWN	Negative	32.1		TN
chloropicrin	76-06-2	unclassified	NO	NO	NO	NO	NO	NO	Toxicant	low reliability	0	the predicted compound is outside the Applicability Domain of the model	UNKNOWN	NON-Toxicant	low reliability	0	the predicted compound is outside the Applicability Domain of the model		-	-	TN	Not in Domain	0.248	UNKNOWN	Not in Domain	0.764	UNKNOWN	Not known precedent reproductive and developmental toxic potential		TN	Out of Domain	23.6		UNKNOWN	Out of Domain	30.3		UNKNOWN	Out of Domain	41.9	80: Cl-C3-Cl	UNKNOWN	Out of Domain	32.1		UNKNOWN
chlorothalonil	1897-45-6	chloronitrile	NO	NO	NO	NO	NO	NO	Toxicant	low reliability	0.291	the predicted compound is outside the Applicability Domain of the model	UNKNOWN	Toxicant	EXPERIMENTAL value	1	the predicted compound is into the Applicability Domain of the model	8	8c	c1cc(c(c(c1)Cl)Cl)Cl	FP	Negative	0.096	TN	Negative	0.432	TN	Known precedent reproductive and developmental toxic potential	Polyhalogenated benzene derivatives (8c)	FP	Out of Domain	23.6		UNKNOWN	Negative	30.3		TN	Negative	26		TN	Negative	32.1		TN
chlorpropham	101-21-3	phenylcarbamate	NO	NO	NO	NO	NO	NO	Toxicant	low reliability	0	the predicted compound is outside the Applicability Domain of the model	UNKNOWN	Toxicant	moderate reliability	0.79	the predicted compound could be out of the Applicability Domain of the model	2	2b-4-1	O=C(OC(C)C)Nc1cccc(c1)Cl	FP	Not in Domain	0.173	UNKNOWN	Not in Domain	0.696	UNKNOWN	Known precedent reproductive and developmental toxic potential	Non-steroid nucleus derived estrogen receptor (ER) and androgen receptor (AR), N-aryl substituted urea, carbamide and amide derived androgen receptor (AR) (2b-4)	FP	Negative	23.6		TN	Negative	30.3		TN	Inconclusive	49.2	79: cH:cH:c:cH:c-Cl	UNKNOWN	Positive	60.5	37: cH:c(:cH)-N3H	FP
chlorpyrifos	2921-88-2	organothiophosphate	NO	NO	NO	NO	NO	NO	Toxicant	low reliability	0.234	the predicted compound is outside the Applicability Domain of the model	UNKNOWN	Toxicant	low reliability	0.605	the predicted compound is outside the Applicability Domain of the model	1	1b	Organophosphorus compounds	FP	Negative_EV	0.389	TN	Negative_EV	0.75	TN	Not covered by current version of the decision tree	Organophosphorus compounds (1b)	UNKNOWN	Negative	23.6		TN	Known Negative	30.3		TN	Known Negative	26		TN	Known Negative	49.9	41: O-P3	TN
chlorsulfuron	64902-72-3	sulfonylurea	NO	NO	NO	NO	NO	NO	Toxicant	low reliability	0.539	the predicted compound is outside the Applicability Domain of the model	UNKNOWN	NON-Toxicant	low reliability	0	the predicted compound is outside the Applicability Domain of the model		-	-	TN	Negative	0.039	TN	Not in Domain	0.547	UNKNOWN	Not known precedent reproductive and developmental toxic potential		TN	Negative	23.6		TN	Positive	56.1	165: N3H-C2-N3H	FP	Negative	26		TN	Negative	32.1		TN
chromafenozide	143807-66-3	diacylhydrazine	NO	NO	NO	NO	NO	NO	NON-Toxicant	low reliability	0.637	the predicted compound is outside the Applicability Domain of the model	UNKNOWN	NON-Toxicant	moderate reliability	0.743	the predicted compound could be out of the Applicability Domain of the model		-	-	TN	Not in Domain	0.218	UNKNOWN	Not in Domain	0.428	UNKNOWN	Known precedent reproductive and developmental toxic potential	Toluene and small alkyl toluene derivatives (8a)	FP	Out of Domain	23.6		UNKNOWN	Out of Domain	30.3		UNKNOWN	Out of Domain	26		UNKNOWN	Out of Domain	32.1		UNKNOWN
clethodim	99129-21-2	cyclohexanedione	NO	NO	NO	NO	NO	NO	Toxicant	low reliability	0.366	the predicted compound is outside the Applicability Domain of the model	UNKNOWN	NON-Toxicant	low reliability	0	the predicted compound is outside the Applicability Domain of the model		-	-	TN	Not in Domain	0.312	UNKNOWN	Negative	0.355	TN	Not known precedent reproductive and developmental toxic potential		TN	Out of Domain	23.6		UNKNOWN	Negative	30.3		TN	Negative	26		TN	Out of Domain	32.1		UNKNOWN
clodinafop	114420-56-3	aryloxphenoxypropionate	NO	NO	NO	NO	NO	NO	NON-Toxicant	low reliability	0.317	the predicted compound is outside the Applicability Domain of the model	UNKNOWN	NON-Toxicant	low reliability	0	the predicted compound is outside the Applicability Domain of the model		-	-	TN	Negative	0.019	TN	Negative	0.338	TN	Known precedent reproductive and developmental toxic potential	Alpha aryloxy substituted acetic acid (9c)	FP	Inconclusive	56.3	109: cH:n	UNKNOWN	Negative	30.3		TN	Negative	26		TN	Negative	32.1		TN
clofentezine	74115-24-5	tetrazine	NO	NO	NO	NO	NO	NO	Toxicant	low reliability	0.53	the predicted compound is outside the Applicability Domain of the model	UNKNOWN	NON-Toxicant	low reliability	0	the predicted compound is outside the Applicability Domain of the model		-	-	TN	Not in Domain	0.359	UNKNOWN	Not in Domain	0.695	UNKNOWN	Not known precedent reproductive and developmental toxic potential		TN	Negative	23.6		TN	Negative	30.3		TN	Negative	26		TN	Negative	32.1		TN
clomazone	81777-89-1	isoxazolidinone	NO	NO	NO	NO	NO	NO	Toxicant	low reliability	0.453	the predicted compound is outside the Applicability Domain of the model	UNKNOWN	NON-Toxicant	low reliability	0	the predicted compound is outside the Applicability Domain of the model		-	-	TN	Not in Domain	0.312	UNKNOWN	Not in Domain	0.67	UNKNOWN	Not known precedent reproductive and developmental toxic potential		TN	Inconclusive	40.6	11: C2-C3	UNKNOWN	Out of Domain	30.3		UNKNOWN	Out of Domain	26		UNKNOWN	Out of Domain	32.1		UNKNOWN
clopyralid	1702-17-6	pyridine carboxylate	NO	NO	NO	NO	NO	NO	NON-Toxicant	moderate reliability	0.748	the predicted compound could be out of the Applicability Domain of the model	TN	NON-Toxicant	low reliability	0	the predicted compound is outside the Applicability Domain of the model		-	-	TN	Not in Domain	0.267	UNKNOWN	Not in Domain	0.74	UNKNOWN	Not known precedent reproductive and developmental toxic potential		TN	Negative	23.6		TN	Known Negative	30.3		TN	Negative	26		TN	Negative	32.1		TN
cyanamide	420-04-2	unclassified	YES	YES	YES	YES	YES	NO	NON-Toxicant	low reliability	0.593	the predicted compound is outside the Applicability Domain of the model	UNKNOWN	NON-Toxicant	low reliability	0	the predicted compound is outside the Applicability Domain of the model		-	-	FN	Not in Domain	0.188	UNKNOWN	Positive_EV	0.804	TP	Not known precedent reproductive and developmental toxic potential		FN	Out of Domain	23.6		UNKNOWN	Known Negative	30.3		FN	Out of Domain	26		UNKNOWN	Known Positive	32.1		TP
cyantraniliprole	736994-63-1	diamide	NO	NO	NO	NO	NO	NO	Toxicant	low reliability	0.292	the predicted compound is outside the Applicability Domain of the model	UNKNOWN	NON-Toxicant	low reliability	0	the predicted compound is outside the Applicability Domain of the model		-	-	TN	Not in Domain	0.059	UNKNOWN	Not in Domain	0.409	UNKNOWN	Known precedent reproductive and developmental toxic potential	Toluene and small alkyl toluene derivatives (8a)	FP	Inconclusive	44.7	109: cH:n	UNKNOWN	Out of Domain	30.3		UNKNOWN	Out of Domain	26		UNKNOWN	Out of Domain	32.1		UNKNOWN
cyazofamid	120116-88-3	cyanoimidazole	NO	NO	NO	NO	NO	NO	Toxicant	low reliability	0.24	the predicted compound is outside the Applicability Domain of the model	UNKNOWN	NON-Toxicant	EXPERIMENTAL value	0	the predicted compound is outside the Applicability Domain of the model		-	-	TN	Not in Domain	0.265	UNKNOWN	Not in Domain	0.41	UNKNOWN	Known precedent reproductive and developmental toxic potential	Toluene and small alkyl toluene derivatives (8a)	FP	Out of Domain	23.6		UNKNOWN	Out of Domain	30.3		UNKNOWN	Out of Domain	26		UNKNOWN	Out of Domain	32.1		UNKNOWN
cyclaniliprole	1031756-98-5	diamide	NO	NO	NO	NO	NO	NO	Toxicant	low reliability	0.288	the predicted compound is outside the Applicability Domain of the model	UNKNOWN	NON-Toxicant	low reliability	0	the predicted compound is outside the Applicability Domain of the model		-	-	TN	Negative	0.005	TN	Negative	0.054	TN	Not known precedent reproductive and developmental toxic potential		TN	Inconclusive	44.7	109: cH:n	UNKNOWN	Out of Domain	30.3		UNKNOWN	Out of Domain	26		UNKNOWN	Out of Domain	32.1		UNKNOWN
cycloxydim	101205-02-1	cyclohexanedione	YES	YES	NO	NO	YES	NO	Toxicant	low reliability	0.627	the predicted compound is outside the Applicability Domain of the model	UNKNOWN	NON-Toxicant	low reliability	0	the predicted compound is outside the Applicability Domain of the model		-	-	FN	Not in Domain	0.314	UNKNOWN	Negative	0.4	TN	Not known precedent reproductive and developmental toxic potential		FN	Inconclusive	54.6	1: C3H-C3H	UNKNOWN	Negative	30.3		FN	Positive	73.1	1: C3H-C3H	FP	Negative	32.1		TN
cyflufenamid	180409-60-3	amidoxine	NO	NO	NO	NO	NO	NO	NON-Toxicant	low reliability	0	the predicted compound is outside the Applicability Domain of the model	UNKNOWN	NON-Toxicant	low reliability	0	the predicted compound is outside the Applicability Domain of the model		-	-	TN	Not in Domain	0.09	UNKNOWN	Not in Domain	0.215	UNKNOWN	Not known precedent reproductive and developmental toxic potential		TN	Out of Domain	23.6		UNKNOWN	Out of Domain	30.3		UNKNOWN	Out of Domain	26		UNKNOWN	Out of Domain	32.1		UNKNOWN
cyflumetofen	400882-07-7	beta-ketonitrile derivatives	NO	NO	NO	NO	NO	NO	NON-Toxicant	low reliability	0	the predicted compound is outside the Applicability Domain of the model	UNKNOWN	NON-Toxicant	low reliability	0	the predicted compound is outside the Applicability Domain of the model		-	-	TN	Not in Domain	0.038	UNKNOWN	Not in Domain	0.424	UNKNOWN	Not known precedent reproductive and developmental toxic potential		TN	Inconclusive	40.6	11: C2-C3	UNKNOWN	Inconclusive	49.4	287: C3H3-O-C3H2-C3H2-O-C2=O	UNKNOWN	Out of Domain	26		UNKNOWN	Out of Domain	32.1		UNKNOWN
cyhalofop	122008-78-0	aryloxphenoxypropionate	NO	NO	NO	NO	NO	NO	NON-Toxicant	low reliability	0.324	the predicted compound is outside the Applicability Domain of the model	UNKNOWN	NON-Toxicant	low reliability	0	the predicted compound is outside the Applicability Domain of the model		-	-	TN	Negative	0.017	TN	Negative	0.263	TN	Known precedent reproductive and developmental toxic potential	Alpha aryloxy substituted acetic acid (9c)	FP	Out of Domain	23.6		UNKNOWN	Negative	30.3		TN	Negative	26		TN	Negative	32.1		TN
cymoxanil	57966-95-7	cyanoacetamide oxime	YES	YES	YES	YES	YES	YES	NON-Toxicant	low reliability	0.31	the predicted compound is outside the Applicability Domain of the model	UNKNOWN	Toxicant	moderate reliability	0.88	the predicted compound could be out of the Applicability Domain of the model	21	21b-1c	O=C(NCC)NCCC	TP	Negative	0.069	FN	Negative	0.264	FN	Not known precedent reproductive and developmental toxic potential		FN	Out of Domain	23.6		UNKNOWN	Out of Domain	30.3		UNKNOWN	Out of Domain	26		UNKNOWN	Out of Domain	32.1		UNKNOWN
cypermethrin	52315-07-8	pyrethroid	NO	NO	NO	NO	NO	NO	Toxicant	low reliability	0.298	the predicted compound is outside the Applicability Domain of the model	UNKNOWN	Toxicant	moderate reliability	0.741	the predicted compound could be out of the Applicability Domain of the model	15	15j	N#CC(OC(=O)C1C(C=C(Cl)Cl)C1(C)(C))c3cccc(Oc2ccccc2)c3	FP	Not in Domain	0.229	UNKNOWN	Negative	0.031	TN	Known precedent reproductive and developmental toxic potential	Miscellaneous aromatic chemicals and antibiotics (15)	FP	Out of Domain	23.6		UNKNOWN	Out of Domain	30.3		UNKNOWN	Out of Domain	26		UNKNOWN	Out of Domain	32.1		UNKNOWN
cyproconazole	94361-06-5	triazole	YES	YES	NO	NO	YES	YES	Toxicant	moderate reliability	0.748	the predicted compound could be out of the Applicability Domain of the model	TP	Toxicant	EXPERIMENTAL value	1	the predicted compound is into the Applicability Domain of the model	13	13c-2	OC(c1ccccc1)(Cn2ncnc2)C(C)C3CC3	TP	Negative	0.16	TN	Negative	0.196	TN	Known precedent reproductive and developmental toxic potential	Triazole derivatives (13c)	TP	Inconclusive	56.3	109: cH:n	UNKNOWN	Positive	56	105: C3H2-C3-c:cH:cH:c:cH	TP	Negative	26		TN	Positive	79.6	61: Cl-c1:cH:cH:c:cH:cH1; 94: C3H2-n:cH:n	FP
cyprodinil	121552-61-2	anilinopyrimidine	NO	NO	NO	NO	NO	NO	NON-Toxicant	low reliability	0.631	the predicted compound is outside the Applicability Domain of the model	UNKNOWN	NON-Toxicant	low reliability	0	the predicted compound is outside the Applicability Domain of the model		-	-	TN	Not in Domain	0.117	UNKNOWN	Not in Domain	0.614	UNKNOWN	Not known precedent reproductive and developmental toxic potential		TN	Out of Domain	23.6		UNKNOWN	Positive	55.5	329: c:cH:c:n:c	FP	Out of Domain	26		UNKNOWN	Positive	60.5	37: cH:c(:cH)-N3H	FP
cyromazine	66215-27-8	unclassified	NO	NO	NO	NO	NO	NO	Toxicant	good reliability	0.845	the predicted compound is into the Applicability Domain of the model	FP	NON-Toxicant	low reliability	0	the predicted compound is outside the Applicability Domain of the model		-	-	TN	Negative	0.096	TN	Positive	0.648	FP	Not known precedent reproductive and developmental toxic potential		TN	Out of Domain	23.6		UNKNOWN	Positive	70	46: c:n:c(:n)-N3H2	FP	Negative	26		TN	Negative	32.1		TN
dazomet	533-74-4	dithiocarbamate	NO	NO	NO	NO	NO	NO	Toxicant	low reliability	0.289	the predicted compound is outside the Applicability Domain of the model	UNKNOWN	NON-Toxicant	low reliability	0	the predicted compound is outside the Applicability Domain of the model		-	-	TN	Not in Domain	0.267	UNKNOWN	Not in Domain	0.788	UNKNOWN	Not known precedent reproductive and developmental toxic potential		TN	Out of Domain	23.6		UNKNOWN	Positive	55.3	137: C2=S2	FP	Out of Domain	26		UNKNOWN	Out of Domain	32.1		UNKNOWN
desmedipham	13684-56-5	phenylcarbamate	NO	NO	NO	NO	NO	NO	NON-Toxicant	low reliability	0	the predicted compound is outside the Applicability Domain of the model	UNKNOWN	NON-Toxicant	low reliability	0	the predicted compound is outside the Applicability Domain of the model		-	-	TN	Negative	0.052	TN	Not in Domain	0.397	UNKNOWN	Known precedent reproductive and developmental toxic potential	Non-steroid nucleus derived estrogen receptor (ER) and androgen receptor (AR), N-aryl substituted urea, carbamide and amide derived androgen receptor (AR) (2b-4)	FP	Negative	23.6		TN	Negative	30.3		TN	Negative	26		TN	Positive	60.5	37: cH:c(:cH)-N3H	FP
diazinon	333-41-5	organothiophosphate	NO	NO	NO	NO	NO	NO	Toxicant	low reliability	0.239	the predicted compound is outside the Applicability Domain of the model	UNKNOWN	Toxicant	moderate reliability	0.73	the predicted compound could be out of the Applicability Domain of the model	1	1b	Organophosphorus compounds	FP	Negative_EV	0.305	TN	Positive_EV	0.838	FP	Not covered by current version of the decision tree	Organophosphorus compounds (1b)	UNKNOWN	Known Negative	23.6		TN	Known Positive	55.5	329: c:cH:c:n:c	FP	Known Negative	26		TN	Known Positive	49.9	41: O-P3	FP
dicamba	1918-00-9	phenoxycarboxylate	NO	NO	NO	NO	NO	NO	Toxicant	low reliability	0.637	the predicted compound is outside the Applicability Domain of the model	UNKNOWN	Toxicant	good reliability	0.932	the predicted compound is into the Applicability Domain of the model	8	8c	c1cc(ccc1Cl)Cl	FP	Negative	0.088	TN	Not in Domain	0.481	UNKNOWN	Not known precedent reproductive and developmental toxic potential		TN	Negative	23.6		TN	Negative	30.3		TN	Negative	26		TN	Negative	32.1		TN
dichlobenil	1194-65-6	benzonitrile	NO	NO	NO	NO	NO	NO	Toxicant	low reliability	0	the predicted compound is outside the Applicability Domain of the model	UNKNOWN	Toxicant	good reliability	0.932	the predicted compound is into the Applicability Domain of the model	8	8c	c1ccc(cc1)Cl	FP	Negative	0.131	TN	Positive	0.515	FP	Known precedent reproductive and developmental toxic potential	Polyhalogenated benzene derivatives (8c)	FP	Out of Domain	23.6		UNKNOWN	Negative	30.3		TN	Negative	26		TN	Negative	32.1		TN
dichlorprop-P	15165-67-0	phenoxycarboxylate	NO	NO	NO	NO	NO	NO	Toxicant	good reliability	0.896	the predicted compound is into the Applicability Domain of the model	FP	Toxicant	good reliability	0.975	the predicted compound is into the Applicability Domain of the model	9	9c	O=C(O)C(Oc1ccccc1Cl)C	FP	Negative	0.037	TN	Negative	0.101	TN	Known precedent reproductive and developmental toxic potential	Alpha aryloxy substituted acetic acid (9c)	FP	Negative	23.6		TN	Known Negative	30.3		TN	Inconclusive	49.2	79: cH:cH:c:cH:c-Cl	UNKNOWN	Negative	32.1		TN
dichlorprop-P-2-ethylhexyl	865363-39-9	phenoxycarboxylate	NO	NO	NO	NO	NO	NO	NON-Toxicant	low reliability	0	the predicted compound is outside the Applicability Domain of the model	UNKNOWN	Toxicant	good reliability	0.97	the predicted compound is into the Applicability Domain of the model	9	9c	O=C(OCC(CC)CCCC)C(Oc1ccccc1Cl)C	FP	Negative	0.052	TN	Not in Domain	0.113	UNKNOWN	Known precedent reproductive and developmental toxic potential	Alpha aryloxy substituted acetic acid (9c)	FP	Negative	23.6		TN	Negative	30.3		TN	Inconclusive	49.2	79: cH:cH:c:cH:c-Cl	UNKNOWN	Inconclusive	48.2	79: C3H-C3H2-O	UNKNOWN
dichlorvos	62-73-7	organophosphate	NO	NO	NO	NO	NO	NO	Toxicant	low reliability	0	the predicted compound is outside the Applicability Domain of the model	UNKNOWN	Toxicant	low reliability	0.435	the predicted compound is outside the Applicability Domain of the model	1	1b	Organophosphorus compounds	FP	Negative_EV	0.247	TN	Positive_EV	0.892	FP	Not known precedent reproductive and developmental toxic potential		TN	Out of Domain	23.6		UNKNOWN	Known Negative	30.3		TN	Known Negative	26		TN	Known Positive	52.8	41: O-P3	FP
diclofop-methyl	51338-27-3	aryloxphenoxypropionate	NO	NO	NO	NO	NO	NO	Toxicant	low reliability	0.54	the predicted compound is outside the Applicability Domain of the model	UNKNOWN	NON-Toxicant	low reliability	0	the predicted compound is outside the Applicability Domain of the model		-	-	TN	Negative	0.008	TN	Negative	0	TN	Known precedent reproductive and developmental toxic potential	Alpha aryloxy substituted acetic acid (9c)	FP	Negative	23.6		TN	Inconclusive	52.7	27: C2-O-C3H3	UNKNOWN	Inconclusive	49.2	79: cH:cH:c:cH:c-Cl	UNKNOWN	Negative	32.1		TN
dicloran	99-30-9	chlorophenyl	NO	NO	NO	NO	NO	NO	Toxicant	low reliability	0	the predicted compound is outside the Applicability Domain of the model	UNKNOWN	Toxicant	good reliability	0.92	the predicted compound is into the Applicability Domain of the model	8	8b	O=[N+]([O-])c1ccccc1	FP	Negative	0.003	TN	Negative	0.099	TN	Known precedent reproductive and developmental toxic potential	NO2-alkyl/NO2-benzene derivatives (8b); Polyhalogenated benzene derivatives (8c)	FP	Negative	23.6		TN	Negative	30.3		TN	Negative	26		TN	Negative	32.1		TN
didecyldimethylammonium chloride	7173-51-5	quaternary ammonium	NO	NO	NO	NO	NO	NO	Toxicant	low reliability	0.595	the predicted compound is outside the Applicability Domain of the model	UNKNOWN	NON-Toxicant	low reliability	0	the predicted compound is outside the Applicability Domain of the model		-	-	TN	Negative	0.041	TN	Not in Domain	0.484	UNKNOWN	Not known precedent reproductive and developmental toxic potential		TN	Out of Domain	23.6		UNKNOWN	Negative	30.3		TN	Negative	26		TN	Negative	32.1		TN
diethofencarb	87130-20-9	phenylcarbamate	NO	NO	NO	NO	NO	NO	Toxicant	moderate reliability	0.746	the predicted compound could be out of the Applicability Domain of the model	FP	NON-Toxicant	moderate reliability	0.763	the predicted compound could be out of the Applicability Domain of the model		-	-	TN	Negative	0.124	TN	Not in Domain	0.605	UNKNOWN	Known precedent reproductive and developmental toxic potential	Non-steroid nucleus derived estrogen receptor (ER) and androgen receptor (AR), N-aryl substituted urea, carbamide and amide derived androgen receptor (AR) (2b-4)	FP	Negative	23.6		TN	Negative	30.3		TN	Negative	26		TN	Positive	64.6	37: cH:c(:cH)-N3H	FP
difenacoum	56073-07-5	coumarin	YES	YES	NO	NO	NO	NO	Toxicant	good reliability	0.91	the predicted compound is into the Applicability Domain of the model	TP	NON-Toxicant	low reliability	0	the predicted compound is outside the Applicability Domain of the model		-	-	FN	Not in Domain	0.447	UNKNOWN	Not in Domain	0.267	UNKNOWN	Not known precedent reproductive and developmental toxic potential		FN	Negative	38	128: C3H2-C3H-C2	TN	Negative	30.3		TN	Negative	26		TN	Negative	32.1		TN
difenoconazole	119446-68-3	triazole	NO	NO	NO	NO	NO	NO	NON-Toxicant	low reliability	0.307	the predicted compound is outside the Applicability Domain of the model	UNKNOWN	NON-Toxicant	low reliability	0.56	the predicted compound is outside the Applicability Domain of the model		-	-	TN	Negative	0.165	TN	Negative	0.13	TN	Known precedent reproductive and developmental toxic potential	Triazole derivatives (13c)	FP	Inconclusive	56.3	109: cH:n	UNKNOWN	Positive	56	105: C3H2-C3-c:cH:cH:c:cH	FP	Inconclusive	49.2	79: cH:cH:c:cH:c-Cl	UNKNOWN	Positive	88.5	61: Cl-c1:cH:cH:c:cH:cH1; 79: C3H-C3H2-O; 94: C3H2-n:cH:n	FP
diflubenzuron	35367-38-5	benzoylurea	NO	NO	NO	NO	NO	NO	Toxicant	good reliability	0.898	the predicted compound is into the Applicability Domain of the model	FP	NON-Toxicant	low reliability	0	the predicted compound is outside the Applicability Domain of the model		-	-	TN	Negative	0.023	TN	Negative	0.444	TN	Not known precedent reproductive and developmental toxic potential		TN	Negative	23.6		TN	Positive	56.1	165: N3H-C2-N3H	FP	Negative	26		TN	Positive	79.6	37: cH:c(:cH)-N3H; 61: Cl-c1:cH:cH:c:cH:cH1	FP
diflufenican	83164-33-4	phenoxynicotinanilide	NO	NO	NO	NO	NO	NO	Toxicant	low reliability	0.437	the predicted compound is outside the Applicability Domain of the model	UNKNOWN	NON-Toxicant	low reliability	0	the predicted compound is outside the Applicability Domain of the model		-	-	TN	Negative	0.001	TN	Negative	0.272	TN	Not known precedent reproductive and developmental toxic potential		TN	Inconclusive	44.7	109: cH:n	UNKNOWN	Negative	30.3		TN	Negative	26		TN	Negative	32.1		TN
dimethachlor	50563-36-5	chloroacetamide	NO	NO	NO	NO	NO	NO	Toxicant	moderate reliability	0.771	the predicted compound could be out of the Applicability Domain of the model	FP	NON-Toxicant	low reliability	0	the predicted compound is outside the Applicability Domain of the model		-	-	TN	Negative	0.011	TN	Negative	0.032	TN	Known precedent reproductive and developmental toxic potential	Toluene and small alkyl toluene derivatives (8a)	FP	Negative	23.6		TN	Negative	30.3		TN	Inconclusive	47.3	96: C3H2-Cl	UNKNOWN	Positive	70.4	91: C3H2-Cl	FP
dimethenamid	87674-68-8	chloroacetamide	NO	NO	NO	NO	NO	NO	Toxicant	moderate reliability	0.733	the predicted compound could be out of the Applicability Domain of the model	FP	NON-Toxicant	low reliability	0	the predicted compound is outside the Applicability Domain of the model		-	-	TN	Negative	0.15	TN	Negative	0.073	TN	Not known precedent reproductive and developmental toxic potential		TN	Out of Domain	23.6		UNKNOWN	Negative	30.3		TN	Inconclusive	47.3	96: C3H2-Cl	UNKNOWN	Positive	82.4	79: C3H-C3H2-O; 91: C3H2-Cl	FP
dimethenamid-P	163515-14-8	chloroacetamide	NO	NO	NO	NO	NO	NO	Toxicant	moderate reliability	0.733	the predicted compound could be out of the Applicability Domain of the model	FP	NON-Toxicant	low reliability	0	the predicted compound is outside the Applicability Domain of the model		-	-	TN	Negative	0.15	TN	Negative	0.073	TN	Not known precedent reproductive and developmental toxic potential		TN	Out of Domain	23.6		UNKNOWN	Negative	30.3		TN	Inconclusive	47.3	96: C3H2-Cl	UNKNOWN	Positive	82.4	79: C3H-C3H2-O; 91: C3H2-Cl	FP
dimethoate	60-51-5	organothiophosphate	NO	NO	NO	NO	NO	NO	Toxicant	low reliability	0.495	the predicted compound is outside the Applicability Domain of the model	UNKNOWN	Toxicant	low reliability	0.514	the predicted compound is outside the Applicability Domain of the model	1	1b	Organophosphorus compounds	FP	Not in Domain	0.232	UNKNOWN	Positive	0.873	FP	Not covered by current version of the decision tree	Organophosphorus compounds (1b)	UNKNOWN	Out of Domain	23.6		UNKNOWN	Known Negative	30.3		TN	Negative	26		TN	Inconclusive	49.9	41: O-P3	UNKNOWN
dimethomorph	110488-70-5	morpholine	NO	NO	NO	NO	NO	NO	NON-Toxicant	low reliability	0	the predicted compound is outside the Applicability Domain of the model	UNKNOWN	NON-Toxicant	low reliability	0	the predicted compound is outside the Applicability Domain of the model		-	-	TN	Negative	0.137	TN	Not in Domain	0.587	UNKNOWN	Not known precedent reproductive and developmental toxic potential		TN	Out of Domain	23.6		UNKNOWN	Negative	30.3		TN	Positive	70.5	14: cH:cH:c(-C2):cH:cH; 70: C3H3-O-c:cH:cH	FP	Positive	82.1	26: cH:cH:c-C2-c(:cH):cH:cH; 61: Cl-c1:cH:cH:c:cH:cH1; 128: C2H-C2=O	FP
dimethyl disulfide	624-92-0	fumigant	NO	NO	NO	NO	NO	NO	NON-Toxicant	low reliability	0.375	the predicted compound is outside the Applicability Domain of the model	UNKNOWN	NON-Toxicant	low reliability	0	the predicted compound is outside the Applicability Domain of the model		-	-	TN	Not in Domain	0.26	UNKNOWN	Not in Domain	0.801	UNKNOWN	Not known precedent reproductive and developmental toxic potential		TN	Out of Domain	23.6		UNKNOWN	Out of Domain	30.3		UNKNOWN	Out of Domain	26		UNKNOWN	Out of Domain	32.1		UNKNOWN
dimoxystrobin	149961-52-4	strobilurin	YES	YES	NO	NO	NO	YES	Toxicant	low reliability	0	the predicted compound is outside the Applicability Domain of the model	UNKNOWN	NON-Toxicant	low reliability	0.538	the predicted compound is outside the Applicability Domain of the model		-	-	FN	Not in Domain	0.157	UNKNOWN	Negative	0.04	TN	Known precedent reproductive and developmental toxic potential	Toluene and small alkyl toluene derivatives (8a)	TP	Negative	23.6		FN	Negative	30.3		TN	Negative	26		TN	Inconclusive	47.9	146: C3H3-c1:cH:cH:c:cH:c1	UNKNOWN
diphenylamine	122-39-4	unclassified	NO	NO	NO	NO	NO	NO	Toxicant	low reliability	0	the predicted compound is outside the Applicability Domain of the model	UNKNOWN	NON-Toxicant	low reliability	0	the predicted compound is outside the Applicability Domain of the model		-	-	TN	Not in Domain	0.321	UNKNOWN	Not in Domain	0.56	UNKNOWN	Not known precedent reproductive and developmental toxic potential		TN	Negative	23.6		TN	Known Negative	30.3		TN	Negative	26		TN	Positive	60.5	37: cH:c(:cH)-N3H	FP
disodium phosphonate	13708-85-5	inorganic	NO	NO	NO	NO	NO	NO	NON-Toxicant	low reliability	0	the predicted compound is outside the Applicability Domain of the model	UNKNOWN	Toxicant	low reliability	0.472	the predicted compound is outside the Applicability Domain of the model	1	1b	Organophosphorus compounds	FP	Missing Descriptors		UNKNOWN	Missing Descriptors		UNKNOWN	Not covered by current version of the decision tree	Inorganic chemical	UNKNOWN	Out of Domain	23.6		UNKNOWN	Out of Domain	30.3		UNKNOWN	Out of Domain	26		UNKNOWN	Out of Domain	32.1		UNKNOWN
dithianon	3347-22-6	quinone	NO	NO	NO	NO	NO	NO	Toxicant	low reliability	0.283	the predicted compound is outside the Applicability Domain of the model	UNKNOWN	NON-Toxicant	low reliability	0.603	the predicted compound is outside the Applicability Domain of the model		-	-	TN	Not in Domain	0.301	UNKNOWN	Not in Domain	0.646	UNKNOWN	Not known precedent reproductive and developmental toxic potential		TN	Out of Domain	23.6		UNKNOWN	Inconclusive	50.1	87: C2-c1:cH:cH:cH:cH:c1-C2	UNKNOWN	Out of Domain	26		UNKNOWN	Inconclusive	58.4	76: C2-c:c(-C2):cH:cH:cH; 112: cH:cH:cH:c(:c)-C2=O	UNKNOWN
diuron	330-54-1	phenylurea	NO	NO	NO	NO	NO	NO	Toxicant	low reliability	0	the predicted compound is outside the Applicability Domain of the model	UNKNOWN	Toxicant	EXPERIMENTAL value	1	the predicted compound is into the Applicability Domain of the model	2	2b-4-1	O=C(Nc1cccc(c1)Cl)N(C)C	FP	Negative	0.069	TN	Positive	0.562	FP	Known precedent reproductive and developmental toxic potential	Non-steroid nucleus derived estrogen receptor (ER) and androgen receptor (AR), N-aryl substituted urea, carbamide and amide derived androgen receptor (AR) (2b-4); Polyhalogenated benzene derivatives (8c)	FP	Out of Domain	23.6		UNKNOWN	Out of Domain	30.3		UNKNOWN	Inconclusive	49.2	79: cH:cH:c:cH:c-Cl	UNKNOWN	Out of Domain	32.1		UNKNOWN
dodemorph	1593-77-7	morpholine	YES	YES	NO	NO	YES	YES	Toxicant	moderate reliability	0.734	the predicted compound could be out of the Applicability Domain of the model	TP	NON-Toxicant	low reliability	0	the predicted compound is outside the Applicability Domain of the model		-	-	FN	Not in Domain	0.241	UNKNOWN	Not in Domain	0.708	UNKNOWN	Known precedent reproductive and developmental toxic potential	Tridemorph derivatives (16b)	TP	Negative	23.6		FN	Negative	30.3		FN	Negative	26		TN	Negative	32.1		TN
dodine	2439-10-3	guanidine	NO	NO	NO	NO	NO	NO	NON-Toxicant	low reliability	0.609	the predicted compound is outside the Applicability Domain of the model	UNKNOWN	NON-Toxicant	low reliability	0	the predicted compound is outside the Applicability Domain of the model		-	-	TN	Negative	0.043	TN	Not in Domain	0.461	UNKNOWN	Not known precedent reproductive and developmental toxic potential		TN	Negative	23.6		TN	Negative	30.3		TN	Negative	26		TN	Negative	32.1		TN
epoxiconazole	133855-98-8	triazole	YES	YES	YES	NO	YES	NO	NON-Toxicant	low reliability	0	the predicted compound is outside the Applicability Domain of the model	UNKNOWN	Toxicant	EXPERIMENTAL value	1	the predicted compound is into the Applicability Domain of the model	13	13c-2	n1cnn(c1)CC3(OC3(c2ccccc2Cl))(c4ccccc4)	TP	Positive	0.614	TP	Positive	0.514	FP	Known precedent reproductive and developmental toxic potential	Triazole derivatives (13c)	TP	Inconclusive	56.3	109: cH:n	UNKNOWN	Out of Domain	30.3		UNKNOWN	Inconclusive	51.2	46: F-c1:cH:cH:c:cH:cH1	UNKNOWN	Positive	64.7	94: C3H2-n:cH:n	FP
esfenvalerate	66230-04-4	pyrethroid	NO	NO	NO	NO	NO	NO	NON-Toxicant	low reliability	0	the predicted compound is outside the Applicability Domain of the model	UNKNOWN	NON-Toxicant	low reliability	0	the predicted compound is outside the Applicability Domain of the model		-	-	TN	Not in Domain	0.236	UNKNOWN	Negative	0.01	TN	Not known precedent reproductive and developmental toxic potential		TN	Inconclusive	52.4	1: C3H-C3H	UNKNOWN	Out of Domain	30.3		UNKNOWN	Positive	73.1	1: C3H-C3H	FP	Inconclusive	50.2	61: Cl-c1:cH:cH:c:cH:cH1	UNKNOWN
ethephon	16672-87-0	ethylene releaser	NO	NO	NO	NO	NO	NO	Toxicant	low reliability	0	the predicted compound is outside the Applicability Domain of the model	UNKNOWN	Toxicant	moderate reliability	0.75	the predicted compound could be out of the Applicability Domain of the model	1	1b	Organophosphorus compounds	FP	Not in Domain	0.187	UNKNOWN	Not in Domain	0.762	UNKNOWN	Not known precedent reproductive and developmental toxic potential		TN	Out of Domain	23.6		UNKNOWN	Negative	30.3		TN	Positive	71.2	54: OH-P3(-OH)=O; 96: C3H2-Cl	FP	Positive	70.4	91: C3H2-Cl	FP
ethirimol	23947-60-6	pyrimidine	NO	NO	NO	NO	NO	NO	Toxicant	good reliability	0.891	the predicted compound is into the Applicability Domain of the model	FP	NON-Toxicant	low reliability	0	the predicted compound is outside the Applicability Domain of the model		-	-	TN	Negative	0.034	TN	Positive	0.518	FP	Not known precedent reproductive and developmental toxic potential		TN	Inconclusive	56	17: c-OH	UNKNOWN	Positive	59.3	336: C3H3-C3H2-N3H	FP	Negative	26		TN	Negative	32.1		TN
ethofumesate	26225-79-6	benzofuran	NO	NO	NO	NO	NO	NO	Toxicant	low reliability	0.445	the predicted compound is outside the Applicability Domain of the model	UNKNOWN	NON-Toxicant	low reliability	0	the predicted compound is outside the Applicability Domain of the model		-	-	TN	Not in Domain	0.143	UNKNOWN	Not in Domain	0.902	UNKNOWN	Not known precedent reproductive and developmental toxic potential		TN	Out of Domain	23.6		UNKNOWN	Positive	70.4	227: C3H3-S3(=O)=O	FP	Negative	26		TN	Inconclusive	58	107: C3H3-S3(=O)=O	UNKNOWN
ethoprophos	13194-48-4	organothiophosphate	NO	NO	NO	NO	NO	NO	Toxicant	low reliability	0.241	the predicted compound is outside the Applicability Domain of the model	UNKNOWN	Toxicant	low reliability	0.427	the predicted compound is outside the Applicability Domain of the model	1	1b	Organophosphorus compounds	FP	Not in Domain	0.268	UNKNOWN	Positive	0.862	FP	Not covered by current version of the decision tree	Organophosphorus compounds (1b)	UNKNOWN	Out of Domain	23.6		UNKNOWN	Out of Domain	30.3		UNKNOWN	Out of Domain	26		UNKNOWN	Inconclusive	49.2	41: O-P3	UNKNOWN
ethoxyquin	91-53-2	quinoline	NO	NO	NO	NO	NO	NO	Toxicant	low reliability	0	the predicted compound is outside the Applicability Domain of the model	UNKNOWN	NON-Toxicant	low reliability	0	the predicted compound is outside the Applicability Domain of the model		-	-	TN	Not in Domain	0.296	UNKNOWN	Not in Domain	0.593	UNKNOWN	Not known precedent reproductive and developmental toxic potential		TN	Known Negative	23.6		TN	Known Negative	30.3		TN	Out of Domain	26		UNKNOWN	Out of Domain	32.1		UNKNOWN
etofenprox	80844-07-1	pyrethroid	NO	NO	NO	NO	NO	NO	Toxicant	moderate reliability	0.764	the predicted compound could be out of the Applicability Domain of the model	FP	NON-Toxicant	low reliability	0	the predicted compound is outside the Applicability Domain of the model		-	-	TN	Not in Domain	0.171	UNKNOWN	Not in Domain	0.014	UNKNOWN	Not known precedent reproductive and developmental toxic potential		TN	Negative	23.6		TN	Positive	56	105: C3H2-C3-c:cH:cH:c:cH	FP	Negative	26		TN	Negative	32.1		TN
etoxazole	153233-91-1	diphenyl oxazoline	NO	NO	NO	NO	NO	NO	Toxicant	low reliability	0.525	the predicted compound is outside the Applicability Domain of the model	UNKNOWN	NON-Toxicant	low reliability	0	the predicted compound is outside the Applicability Domain of the model		-	-	TN	Not in Domain	0.221	UNKNOWN	Not in Domain	0.293	UNKNOWN	Not known precedent reproductive and developmental toxic potential		TN	Out of Domain	23.6		UNKNOWN	Negative	30.3		TN	Negative	26		TN	Inconclusive	48.2	79: C3H-C3H2-O	UNKNOWN
etridiazole	2593-15-9	thiadiazole	NO	NO	NO	NO	NO	NO	Toxicant	low reliability	0.271	the predicted compound is outside the Applicability Domain of the model	UNKNOWN	NON-Toxicant	low reliability	0	the predicted compound is outside the Applicability Domain of the model		-	-	TN	Not in Domain	0.289	UNKNOWN	Not in Domain	0.715	UNKNOWN	Not known precedent reproductive and developmental toxic potential		TN	Out of Domain	23.6		UNKNOWN	Out of Domain	30.3		UNKNOWN	Out of Domain	41.9	80: Cl-C3-Cl	UNKNOWN	Out of Domain	32.1		UNKNOWN
eugenol	97-53-0	unclassified	NO	NO	NO	NO	NO	NO	NON-Toxicant	low reliability	0	the predicted compound is outside the Applicability Domain of the model	UNKNOWN	Toxicant	moderate reliability	0.778	the predicted compound could be out of the Applicability Domain of the model	2	2b-3-2	Oc1ccc(cc1(OC))CC=C	FP	Negative	0.109	TN	Not in Domain	0.724	UNKNOWN	Not known precedent reproductive and developmental toxic potential		TN	Inconclusive	57.3	17: c-OH	UNKNOWN	Positive	56.4	348: C3H2-c(:cH):cH:cH:c-OH	FP	Negative	26		TN	Negative	32.1		TN
famoxadone	131807-57-3	oxazolidinone	NO	NO	NO	NO	NO	NO	NON-Toxicant	low reliability	0	the predicted compound is outside the Applicability Domain of the model	UNKNOWN	NON-Toxicant	low reliability	0	the predicted compound is outside the Applicability Domain of the model		-	-	TN	Negative	0.068	TN	Negative	0.366	TN	Not known precedent reproductive and developmental toxic potential		TN	Inconclusive	40.6	11: C2-C3	UNKNOWN	Negative	30.3		TN	Negative	26		TN	Positive	60.5	37: cH:c(:cH)-N3H	FP
fenamidone	161326-34-7	imidazolinone	NO	NO	NO	NO	NO	NO	NON-Toxicant	low reliability	0	the predicted compound is outside the Applicability Domain of the model	UNKNOWN	NON-Toxicant	EXPERIMENTAL value	0	the predicted compound is outside the Applicability Domain of the model		-	-	TN	Negative	0.116	TN	Negative	0.314	TN	Not known precedent reproductive and developmental toxic potential		TN	Inconclusive	40.6	11: C2-C3	UNKNOWN	Out of Domain	30.3		UNKNOWN	Out of Domain	26		UNKNOWN	Positive	60.5	37: cH:c(:cH)-N3H	FP
fenamiphos	22224-92-6	phosphoramidate	NO	NO	NO	NO	NO	NO	NON-Toxicant	low reliability	0.207	the predicted compound is outside the Applicability Domain of the model	UNKNOWN	Toxicant	low reliability	0.45	the predicted compound is outside the Applicability Domain of the model	1	1b	Organophosphorus compounds	FP	Not in Domain	0.285	UNKNOWN	Not in Domain	0.503	UNKNOWN	Not covered by current version of the decision tree	Organophosphorus compounds (1b)	UNKNOWN	Out of Domain	23.6		UNKNOWN	Negative	30.3		TN	Out of Domain	26		UNKNOWN	Inconclusive	49.9	41: O-P3	UNKNOWN
fenazaquin	120928-09-8	quinazoline	NO	NO	NO	NO	NO	NO	Toxicant	low reliability	0.531	the predicted compound is outside the Applicability Domain of the model	UNKNOWN	NON-Toxicant	low reliability	0	the predicted compound is outside the Applicability Domain of the model		-	-	TN	Not in Domain	0.349	UNKNOWN	Not in Domain	0.631	UNKNOWN	Not known precedent reproductive and developmental toxic potential		TN	Inconclusive	56.3	109: cH:n	UNKNOWN	Negative	30.3		TN	Inconclusive	46.8	90: [c.]:[c.]:cH:cH	UNKNOWN	Negative	32.1		TN
fenbuconazole	114369-43-6	triazole	NO	NO	NO	NO	NO	NO	Toxicant	low reliability	0.311	the predicted compound is outside the Applicability Domain of the model	UNKNOWN	Toxicant	EXPERIMENTAL value	1	the predicted compound is into the Applicability Domain of the model	13	13c-2	N#CC(c1ccccc1)(Cn2ncnc2)CCc3ccccc3	FP	Not in Domain	0.319	UNKNOWN	Not in Domain	0.512	UNKNOWN	Known precedent reproductive and developmental toxic potential	Triazole derivatives (13c)	FP	Inconclusive	56.3	109: cH:n	UNKNOWN	Negative	30.3		TN	Negative	26		TN	Positive	79.6	61: Cl-c1:cH:cH:c:cH:cH1; 94: C3H2-n:cH:n	FP
fenbutatin oxide	13356-08-6	organotin	NO	NO	NO	NO	NO	NO	Toxicant	low reliability	0	the predicted compound is outside the Applicability Domain of the model	UNKNOWN	Toxicant	low reliability	0.315	the predicted compound is outside the Applicability Domain of the model	1	1a	Metals and metallic derivatives	FP	Not in Domain	0.735	UNKNOWN	Not in Domain	0.198	UNKNOWN	Not covered by current version of the decision tree	Metal atoms were identified, Metals (1a)	UNKNOWN	Out of Domain	23.6		UNKNOWN	Out of Domain	30.3		UNKNOWN	Out of Domain	26		UNKNOWN	Out of Domain	32.1		UNKNOWN
fenhexamid	126833-17-8	hydroxyanilide	NO	NO	NO	NO	NO	NO	Toxicant	good reliability	0.89	the predicted compound is into the Applicability Domain of the model	FP	NON-Toxicant	low reliability	0	the predicted compound is outside the Applicability Domain of the model		-	-	TN	Negative	0.062	TN	Negative	0.234	TN	Known precedent reproductive and developmental toxic potential	Non-steroid nucleus derived estrogen receptor (ER) and androgen receptor (AR), N-aryl substituted urea, carbamide and amide derived androgen receptor (AR) (2b-4); Polyhalogenated benzene derivatives (8c)	FP	Positive	78.4	11: C2-C3; 17: c-OH	FP	Inconclusive	42.4	221: C3H2-C3(-C3H3)-C3H2	UNKNOWN	Negative	26		TN	Negative	32.1		TN
fenitrothion	122-14-5	organothiophosphate	NO	NO	NO	NO	NO	NO	Toxicant	low reliability	0.295	the predicted compound is outside the Applicability Domain of the model	UNKNOWN	Toxicant	moderate reliability	0.798	the predicted compound could be out of the Applicability Domain of the model	1	1b	Organophosphorus compounds	FP	Negative	0.032	TN	Positive	0.839	FP	Not covered by current version of the decision tree	Organophosphorus compounds (1b)	UNKNOWN	Out of Domain	23.6		UNKNOWN	Positive	62.5	141: c:cH:cH:c-N_Pl3(=O)=O	FP	Negative	26		TN	Inconclusive	49.9	41: O-P3	UNKNOWN
fenoxycarb	72490-01-8	juvenile hormone mimics	NO	NO	NO	NO	NO	NO	NON-Toxicant	low reliability	0	the predicted compound is outside the Applicability Domain of the model	UNKNOWN	Toxicant	EXPERIMENTAL value	1	the predicted compound is into the Applicability Domain of the model	4	4b-2	O=C(OCC)NCCOc2ccc(Oc1ccccc1)cc2	FP	Negative	0.028	TN	Negative	0.206	TN	Known precedent reproductive and developmental toxic potential	O-aryl carbamates (4b-1)	FP	Out of Domain	23.6		UNKNOWN	Out of Domain	30.3		UNKNOWN	Inconclusive	51.7	10: C3H2-C3H2-O-c1:cH:cH:c:cH:cH1	UNKNOWN	Out of Domain	32.1		UNKNOWN
fenpropidin	67306-00-7	piperidine	NO	NO	NO	NO	NO	NO	Toxicant	good reliability	0.915	the predicted compound is into the Applicability Domain of the model	FP	NON-Toxicant	low reliability	0.647	the predicted compound is outside the Applicability Domain of the model		-	-	TN	Negative	0.163	TN	Positive	0.587	FP	Not known precedent reproductive and developmental toxic potential		TN	Negative	23.6		TN	Negative	30.3		TN	Negative	26		TN	Negative	32.1		TN
fenpropimorph	67564-91-4	morpholine	YES	YES	NO	NO	YES	YES	Toxicant	moderate reliability	0.767	the predicted compound could be out of the Applicability Domain of the model	TP	NON-Toxicant	low reliability	0.643	the predicted compound is outside the Applicability Domain of the model		-	-	FN	Not in Domain	0.159	UNKNOWN	Not in Domain	0.66	UNKNOWN	Not known precedent reproductive and developmental toxic potential		FN	Negative	23.6		FN	Negative	30.3		FN	Negative	26		TN	Negative	32.1		TN
fenpyrazamine	473798-59-3	phenylpyrazole	NO	NO	NO	NO	NO	NO	NON-Toxicant	low reliability	0.369	the predicted compound is outside the Applicability Domain of the model	UNKNOWN	NON-Toxicant	low reliability	0	the predicted compound is outside the Applicability Domain of the model		-	-	TN	Not in Domain	0.397	UNKNOWN	Not in Domain	0.155	UNKNOWN	Known precedent reproductive and developmental toxic potential	Toluene and small alkyl toluene derivatives (8a)	FP	Out of Domain	23.6		UNKNOWN	Positive	74	52: C2-C2-N3H2; 321: C3H2-S3-C2=O	FP	Out of Domain	26		UNKNOWN	Out of Domain	32.1		UNKNOWN
fenpyroximate	134098-61-6	pyrazole	NO	NO	NO	NO	NO	NO	Toxicant	low reliability	0.305	the predicted compound is outside the Applicability Domain of the model	UNKNOWN	NON-Toxicant	low reliability	0.519	the predicted compound is outside the Applicability Domain of the model		-	-	TN	Not in Domain	0.229	UNKNOWN	Not in Domain	0.135	UNKNOWN	Not known precedent reproductive and developmental toxic potential		TN	Negative	23.6		TN	Negative	30.3		TN	Positive	65.5	14: cH:cH:c(-C2):cH:cH	FP	Out of Domain	32.1		UNKNOWN
ferric phosphate	10045-86-0	inorganic	NO	NO	NO	NO	NO	NO	NON-Toxicant	low reliability	0	the predicted compound is outside the Applicability Domain of the model	UNKNOWN	Toxicant	moderate reliability	0.664	the predicted compound could be out of the Applicability Domain of the model	1	1b	Organophosphorus compounds	FP	Missing Descriptors		UNKNOWN	Missing Descriptors		UNKNOWN	Not covered by current version of the decision tree	Inorganic chemical	UNKNOWN	Negative	23.6		TN	Negative	30.3		TN	Inconclusive	49.2	54: OH-P3(-OH)=O	UNKNOWN	Negative	32.1		TN
ferric pyrophosphate	10058-44-3	inorganic	NO	NO	NO	NO	NO	NO	Toxicant	low reliability	0	the predicted compound is outside the Applicability Domain of the model	UNKNOWN	Toxicant	low reliability	0.413	the predicted compound is outside the Applicability Domain of the model	1	1b	Organophosphorus compounds	FP	Missing Descriptors		UNKNOWN	Missing Descriptors		UNKNOWN	Not covered by current version of the decision tree	Inorganic chemical	UNKNOWN	Out of Domain	23.6		UNKNOWN	Negative	30.3		TN	Inconclusive	49.2	54: OH-P3(-OH)=O	UNKNOWN	Inconclusive	49.2	41: O-P3	UNKNOWN
fipronil	120068-37-3	phenylpyrazole	NO	NO	NO	NO	NO	NO	NON-Toxicant	low reliability	0	the predicted compound is outside the Applicability Domain of the model	UNKNOWN	NON-Toxicant	low reliability	0	the predicted compound is outside the Applicability Domain of the model		-	-	TN	Not in Domain	0.014	UNKNOWN	Not in Domain	0.072	UNKNOWN	Known precedent reproductive and developmental toxic potential	Polyhalogenated benzene derivatives (8c)	FP	Out of Domain	23.6		UNKNOWN	Out of Domain	30.3		UNKNOWN	Out of Domain	26		UNKNOWN	Out of Domain	32.1		UNKNOWN
flazasulfuron	104040-78-0	sulfonylurea	NO	NO	NO	NO	NO	NO	Toxicant	low reliability	0.296	the predicted compound is outside the Applicability Domain of the model	UNKNOWN	NON-Toxicant	low reliability	0	the predicted compound is outside the Applicability Domain of the model		-	-	TN	Negative	0.01	TN	Negative	0.256	TN	Not known precedent reproductive and developmental toxic potential		TN	Inconclusive	44.7	109: cH:n	UNKNOWN	Positive	78.5	165: N3H-C2-N3H; 329: c:cH:c:n:c	FP	Negative	26		TN	Out of Domain	32.1		UNKNOWN
flonicamid	158062-67-0	unclassified	NO	NO	NO	NO	NO	NO	NON-Toxicant	low reliability	0.371	the predicted compound is outside the Applicability Domain of the model	UNKNOWN	NON-Toxicant	low reliability	0.61	the predicted compound is outside the Applicability Domain of the model		-	-	TN	Negative	0.088	TN	Not in Domain	0.669	UNKNOWN	Not known precedent reproductive and developmental toxic potential		TN	Positive	63.2	109: cH:n	FP	Inconclusive	42.3	212: c:cH:cH:n	UNKNOWN	Out of Domain	26		UNKNOWN	Out of Domain	32.1		UNKNOWN
florasulam	145701-23-1	triazolopyrimidinsulfonamide	NO	NO	NO	NO	NO	NO	Toxicant	low reliability	0.29	the predicted compound is outside the Applicability Domain of the model	UNKNOWN	NON-Toxicant	low reliability	0	the predicted compound is outside the Applicability Domain of the model		-	-	TN	Negative	0.039	TN	Negative	0.47	TN	Not known precedent reproductive and developmental toxic potential		TN	Out of Domain	23.6		UNKNOWN	Inconclusive	41.4	27: C2-O-C3H3	UNKNOWN	Out of Domain	26		UNKNOWN	Out of Domain	32.1		UNKNOWN
fluazifop-P	83066-88-0	aryloxphenoxypropionate	NO	NO	NO	NO	NO	NO	NON-Toxicant	low reliability	0.319	the predicted compound is outside the Applicability Domain of the model	UNKNOWN	Toxicant	moderate reliability	0.872	the predicted compound could be out of the Applicability Domain of the model	9	9c	O=C(O)C(Oc2ccc(Oc1ncc(cc1)C(F)(F)F)cc2)C	FP	Negative	0.004	TN	Negative	0.209	TN	Known precedent reproductive and developmental toxic potential	Alpha aryloxy substituted acetic acid (9c)	FP	Inconclusive	56.3	109: cH:n	UNKNOWN	Negative	30.3		TN	Negative	26		TN	Negative	32.1		TN
fluazinam	79622-59-6	dinitroaniline	YES	YES	NO	NO	YES	YES	Toxicant	moderate reliability	0.711	the predicted compound could be out of the Applicability Domain of the model	TP	NON-Toxicant	low reliability	0	the predicted compound is outside the Applicability Domain of the model		-	-	FN	Negative	0.006	TN	Not in Domain	0.257	UNKNOWN	Known precedent reproductive and developmental toxic potential	NO2-alkyl/NO2-benzene derivatives (8b)	TP	Inconclusive	56.3	109: cH:n	UNKNOWN	Negative	30.3		FN	Negative	26		TN	Negative	32.1		TN
flubendiamide	272451-65-7	benzene dicarboxamide	NO	NO	NO	NO	NO	NO	Toxicant	low reliability	0.288	the predicted compound is outside the Applicability Domain of the model	UNKNOWN	NON-Toxicant	low reliability	0	the predicted compound is outside the Applicability Domain of the model		-	-	TN	Not in Domain	0.014	UNKNOWN	Not in Domain	0.233	UNKNOWN	Known precedent reproductive and developmental toxic potential	Toluene and small alkyl toluene derivatives (8a)	FP	Out of Domain	23.6		UNKNOWN	Positive	70.4	227: C3H3-S3(=O)=O	FP	Out of Domain	26		UNKNOWN	Positive	72.3	76: C2-c:c(-C2):cH:cH:cH; 107: C3H3-S3(=O)=O	FP
fludioxonil	131341-86-1	phenylpyrrole	NO	NO	NO	NO	NO	NO	Toxicant	low reliability	0.243	the predicted compound is outside the Applicability Domain of the model	UNKNOWN	NON-Toxicant	low reliability	0.438	the predicted compound is outside the Applicability Domain of the model		-	-	TN	Not in Domain	0.15	UNKNOWN	Not in Domain	0.69	UNKNOWN	Not known precedent reproductive and developmental toxic potential		TN	Out of Domain	23.6		UNKNOWN	Negative	30.3		TN	Negative	26		TN	Negative	32.1		TN
flufenoxuron	101463-69-8	benzoylurea	NO	NO	NO	NO	NO	NO	NON-Toxicant	low reliability	0	the predicted compound is outside the Applicability Domain of the model	UNKNOWN	NON-Toxicant	low reliability	0	the predicted compound is outside the Applicability Domain of the model		-	-	TN	Not in Domain	0.002	UNKNOWN	Not in Domain	0.025	UNKNOWN	Not known precedent reproductive and developmental toxic potential		TN	Negative	23.6		TN	Positive	56.1	165: N3H-C2-N3H	FP	Inconclusive	49.2	79: cH:cH:c:cH:c-Cl	UNKNOWN	Negative	32.1		TN
flumetralin	62924-70-3	dinitroaniline	NO	NO	NO	NO	NO	NO	Toxicant	moderate reliability	0.744	the predicted compound could be out of the Applicability Domain of the model	FP	Toxicant	moderate reliability	0.894	the predicted compound could be out of the Applicability Domain of the model	8	8b	O=[N+]([O-])c1cc(cc(c1N(C)C)[N+](=O)[O-])C(F)(F)F	FP	Negative	0.001	TN	Not in Domain	0.219	UNKNOWN	Known precedent reproductive and developmental toxic potential	NO2-alkyl/NO2-benzene derivatives (8b)	FP	Negative	23.6		TN	Negative	30.3		TN	Negative	26		TN	Negative	32.1		TN
flumioxazin	103361-09-7	N-phenylimide	YES	YES	NO	NO	YES	NO	Toxicant	good reliability	0.86	the predicted compound is into the Applicability Domain of the model	TP	NON-Toxicant	low reliability	0	the predicted compound is outside the Applicability Domain of the model		-	-	FN	Not in Domain	0.027	UNKNOWN	Not in Domain	0.334	UNKNOWN	Not known precedent reproductive and developmental toxic potential		FN	Out of Domain	23.6		UNKNOWN	Negative	30.3		FN	Out of Domain	26		UNKNOWN	Positive	87.7	48: c1:cH:c:c:cH:c1; 65: C1#C1H; 120: cH:c:c:cH:c-N3	FP
fluometuron	2164-17-2	phenylurea	NO	NO	NO	NO	NO	NO	Toxicant	low reliability	0	the predicted compound is outside the Applicability Domain of the model	UNKNOWN	Toxicant	good reliability	0.924	the predicted compound is into the Applicability Domain of the model	2	2b-4-1	O=C(Nc1cccc(c1)C(F)(F)F)N(C)C	FP	Negative	0.004	TN	Negative	0.4	TN	Known precedent reproductive and developmental toxic potential	Non-steroid nucleus derived estrogen receptor (ER) and androgen receptor (AR), N-aryl substituted urea, carbamide and amide derived androgen receptor (AR) (2b-4)	FP	Negative	23.6		TN	Negative	30.3		TN	Negative	26		TN	Positive	60.5	37: cH:c(:cH)-N3H	FP
fluopicolide	239110-15-7	pyridinylbenzamide	YES	YES	NO	NO	YES	NO	Toxicant	moderate reliability	0.733	the predicted compound could be out of the Applicability Domain of the model	TP	NON-Toxicant	low reliability	0	the predicted compound is outside the Applicability Domain of the model		-	-	FN	Not in Domain	0.021	UNKNOWN	Not in Domain	0.133	UNKNOWN	Known precedent reproductive and developmental toxic potential	Polyhalogenated benzene derivatives (8c)	TP	Inconclusive	56.3	109: cH:n	UNKNOWN	Negative	30.3		FN	Negative	26		TN	Negative	32.1		TN
fluopyram	658066-35-4	pyridinylbenzamide	NO	NO	NO	NO	NO	NO	Toxicant	moderate reliability	0.724	the predicted compound could be out of the Applicability Domain of the model	FP	NON-Toxicant	low reliability	0	the predicted compound is outside the Applicability Domain of the model		-	-	TN	Not in Domain	0.026	UNKNOWN	Not in Domain	0.197	UNKNOWN	Not known precedent reproductive and developmental toxic potential		TN	Inconclusive	56.3	109: cH:n	UNKNOWN	Negative	30.3		TN	Negative	26		TN	Negative	32.1		TN
fluoxastrobin	361377-29-9	strobilurin	NO	NO	NO	NO	NO	NO	Toxicant	low reliability	0.239	the predicted compound is outside the Applicability Domain of the model	UNKNOWN	NON-Toxicant	low reliability	0	the predicted compound is outside the Applicability Domain of the model		-	-	TN	Negative	0.096	TN	Not in Domain	0.163	UNKNOWN	Not known precedent reproductive and developmental toxic potential		TN	Inconclusive	56.3	109: cH:n	UNKNOWN	Negative	30.3		TN	Negative	26		TN	Negative	32.1		TN
flupyradifurone	951659-40-8	butenolide	NO	NO	NO	NO	NO	NO	Toxicant	low reliability	0.431	the predicted compound is outside the Applicability Domain of the model	UNKNOWN	NON-Toxicant	low reliability	0	the predicted compound is outside the Applicability Domain of the model		-	-	TN	Not in Domain	0.14	UNKNOWN	Not in Domain	0.458	UNKNOWN	Not known precedent reproductive and developmental toxic potential		TN	Inconclusive	56.3	109: cH:n	UNKNOWN	Negative	30.3		TN	Negative	26		TN	Inconclusive	45.8	128: C2H-C2=O	UNKNOWN
fluquinconazole	136426-54-5	triazole	NO	NO	NO	NO	NO	NO	Toxicant	low reliability	0.446	the predicted compound is outside the Applicability Domain of the model	UNKNOWN	NON-Toxicant	low reliability	0	the predicted compound is outside the Applicability Domain of the model		-	-	TN	Negative	0.007	TN	Not in Domain	0.023	UNKNOWN	Known precedent reproductive and developmental toxic potential	Polyhalogenated benzene derivatives (8c); Triazole derivatives (13c)	FP	Inconclusive	56.3	109: cH:n	UNKNOWN	Positive	82.1	173: C2-N3-C2(-c)=O; 184: c:cH:c:c(:cH)-N2	FP	Inconclusive	49.2	79: cH:cH:c:cH:c-Cl	UNKNOWN	Out of Domain	32.1		UNKNOWN
flurochloridone	61213-25-0	pyrrolidine	YES	YES	NO	YES	YES	NO	Toxicant	moderate reliability	0.753	the predicted compound could be out of the Applicability Domain of the model	TP	NON-Toxicant	low reliability	0	the predicted compound is outside the Applicability Domain of the model		-	-	FN	Not in Domain	0.04	UNKNOWN	Not in Domain	0.306	UNKNOWN	Not known precedent reproductive and developmental toxic potential		FN	Inconclusive	48	1: C3H-C3H	UNKNOWN	Negative	30.3		FN	Positive	87.4	1: C3H-C3H; 96: C3H2-Cl	FP	Positive	70.4	91: C3H2-Cl	TP
fluroxypyr	69377-81-7	pyridyloxy carboxylates	NO	NO	NO	NO	NO	NO	NON-Toxicant	low reliability	0.238	the predicted compound is outside the Applicability Domain of the model	UNKNOWN	Toxicant	low reliability	0.536	the predicted compound is outside the Applicability Domain of the model	9	9c	O=C(O)COc1ncccc1Cl	FP	Not in Domain	0.145	UNKNOWN	Not in Domain	0.584	UNKNOWN	Not known precedent reproductive and developmental toxic potential		TN	Negative	23.6		TN	Negative	30.3		TN	Out of Domain	26		UNKNOWN	Negative	32.1		TN
fluroxypyr-meptyl	81406-37-3	pyridyloxy carboxylates	NO	NO	NO	NO	NO	NO	NON-Toxicant	low reliability	0.286	the predicted compound is outside the Applicability Domain of the model	UNKNOWN	Toxicant	low reliability	0.54	the predicted compound is outside the Applicability Domain of the model	9	9c	O=C(OCCC)COc1ncccc1Cl	FP	Negative	0.116	TN	Negative	0.236	TN	Not known precedent reproductive and developmental toxic potential		TN	Negative	23.6		TN	Negative	30.3		TN	Out of Domain	26		UNKNOWN	Negative	32.1		TN
flurprimidol	56425-91-3	unclassified	NO	NO	NO	NO	NO	NO	Toxicant	low reliability	0.46	the predicted compound is outside the Applicability Domain of the model	UNKNOWN	NON-Toxicant	low reliability	0	the predicted compound is outside the Applicability Domain of the model		-	-	TN	Negative	0.041	TN	Negative	0.267	TN	Not known precedent reproductive and developmental toxic potential		TN	Inconclusive	56.3	109: cH:n	UNKNOWN	Negative	30.3		TN	Negative	26		TN	Negative	32.1		TN
flurtamone	96525-23-4	unclassified	NO	NO	NO	NO	NO	NO	Toxicant	low reliability	0.452	the predicted compound is outside the Applicability Domain of the model	UNKNOWN	NON-Toxicant	low reliability	0	the predicted compound is outside the Applicability Domain of the model		-	-	TN	Negative	0.024	TN	Negative	0.354	TN	Not known precedent reproductive and developmental toxic potential		TN	Negative	23.6		TN	Negative	30.3		TN	Negative	26		TN	Negative	32.1		TN
flutianil	958647-10-4	thiazolidine	NO	NO	NO	NO	NO	NO	NON-Toxicant	low reliability	0	the predicted compound is outside the Applicability Domain of the model	UNKNOWN	NON-Toxicant	low reliability	0	the predicted compound is outside the Applicability Domain of the model		-	-	TN	Not in Domain	0.033	UNKNOWN	Not in Domain	0.257	UNKNOWN	Not known precedent reproductive and developmental toxic potential		TN	Out of Domain	23.6		UNKNOWN	Out of Domain	30.3		UNKNOWN	Out of Domain	37.8	70: C3H3-O-c:cH:cH	UNKNOWN	Out of Domain	32.1		UNKNOWN
flutriafol	76674-21-0	triazole	NO	NO	NO	NO	NO	NO	Toxicant	low reliability	0.614	the predicted compound is outside the Applicability Domain of the model	UNKNOWN	Toxicant	moderate reliability	0.804	the predicted compound could be out of the Applicability Domain of the model	13	13c-2	OC(c1ccccc1)(c2ccccc2)Cn3ncnc3	FP	Negative	0.173	TN	Not in Domain	0.119	UNKNOWN	Known precedent reproductive and developmental toxic potential	Triazole derivatives (13c)	FP	Inconclusive	56.3	109: cH:n	UNKNOWN	Positive	56	105: C3H2-C3-c:cH:cH:c:cH	FP	Inconclusive	51.2	46: F-c1:cH:cH:c:cH:cH1	UNKNOWN	Positive	64.7	94: C3H2-n:cH:n	FP
fluxapyroxad	907204-31-3	pyrazolecarboxamide	NO	NO	NO	NO	NO	NO	NON-Toxicant	low reliability	0	the predicted compound is outside the Applicability Domain of the model	UNKNOWN	NON-Toxicant	low reliability	0	the predicted compound is outside the Applicability Domain of the model		-	-	TN	Not in Domain	0.156	UNKNOWN	Not in Domain	0.378	UNKNOWN	Not known precedent reproductive and developmental toxic potential		TN	Inconclusive	56.3	109: cH:n	UNKNOWN	Out of Domain	30.3		UNKNOWN	Out of Domain	26		UNKNOWN	Out of Domain	32.1		UNKNOWN
folpet	133-07-3	phthalimide	NO	NO	NO	NO	NO	NO	Toxicant	low reliability	0	the predicted compound is outside the Applicability Domain of the model	UNKNOWN	Toxicant	low reliability	0.365	the predicted compound is outside the Applicability Domain of the model	14	14b-1-1	O=C1NC(=O)c2ccccc12	FP	Not in Domain	0.329	UNKNOWN	Negative	0.367	TN	Not known precedent reproductive and developmental toxic potential		TN	Out of Domain	23.6		UNKNOWN	Known Negative	81.8	87: C2-c1:cH:cH:cH:cH:c1-C2; 173: C2-N3-C2(-c)=O	TN	Negative	41.9	80: Cl-C3-Cl	TN	Inconclusive	58.4	76: C2-c:c(-C2):cH:cH:cH; 112: cH:cH:cH:c(:c)-C2=O	UNKNOWN
foramsulfuron	173159-57-4	sulfonylurea	NO	NO	NO	NO	NO	NO	Toxicant	low reliability	0	the predicted compound is outside the Applicability Domain of the model	UNKNOWN	NON-Toxicant	low reliability	0	the predicted compound is outside the Applicability Domain of the model		-	-	TN	Negative	0.003	TN	Negative	0.256	TN	Not known precedent reproductive and developmental toxic potential		TN	Out of Domain	23.6		UNKNOWN	Positive	55.5	329: c:cH:c:n:c	FP	Out of Domain	26		UNKNOWN	Out of Domain	32.1		UNKNOWN
forchlorfenuron	68157-60-8	phenylurea	NO	NO	NO	NO	NO	NO	Toxicant	low reliability	0.629	the predicted compound is outside the Applicability Domain of the model	UNKNOWN	NON-Toxicant	low reliability	0	the predicted compound is outside the Applicability Domain of the model		-	-	TN	Negative	0.1	TN	Not in Domain	0.657	UNKNOWN	Not known precedent reproductive and developmental toxic potential		TN	Inconclusive	56.3	109: cH:n	UNKNOWN	Positive	68.3	165: N3H-C2-N3H; 212: c:cH:cH:n	FP	Inconclusive	49.2	79: cH:cH:c:cH:c-Cl	UNKNOWN	Positive	60.5	37: cH:c(:cH)-N3H	FP
formetanate	22259-30-9	formamidine	NO	NO	NO	NO	NO	NO	Toxicant	low reliability	0	the predicted compound is outside the Applicability Domain of the model	UNKNOWN	NON-Toxicant	low reliability	0	the predicted compound is outside the Applicability Domain of the model		-	-	TN	Not in Domain	0.241	UNKNOWN	Negative	0.347	TN	Not known precedent reproductive and developmental toxic potential		TN	Out of Domain	23.6		UNKNOWN	Negative	30.3		TN	Negative	26		TN	Out of Domain	32.1		UNKNOWN
fosetyl-Al	39148-24-8	organophosphorus	NO	NO	NO	NO	NO	NO	Toxicant	low reliability	0.276	the predicted compound is outside the Applicability Domain of the model	UNKNOWN	Toxicant	low reliability	0.529	the predicted compound is outside the Applicability Domain of the model	1	1b	Organophosphorus compounds	FP	Not in Domain	0.182	UNKNOWN	Not in Domain	0.781	UNKNOWN	Not known precedent reproductive and developmental toxic potential		TN	Out of Domain	23.6		UNKNOWN	Out of Domain	30.3		UNKNOWN	Out of Domain	26		UNKNOWN	Out of Domain	32.1		UNKNOWN
fuberidazole	3878-19-1	benzimidazole	NO	NO	NO	NO	NO	NO	NON-Toxicant	low reliability	0.295	the predicted compound is outside the Applicability Domain of the model	UNKNOWN	NON-Toxicant	low reliability	0	the predicted compound is outside the Applicability Domain of the model		-	-	TN	Not in Domain	0.297	UNKNOWN	Positive	0.628	FP	Not known precedent reproductive and developmental toxic potential		TN	Out of Domain	23.6		UNKNOWN	Negative	30.3		TN	Positive	71.1	90: [c.]:[c.]:cH:cH; 118: c:c:o	FP	Positive	62.2	86: cH:cH:c:o; 97: c:nH	FP
gamma-cyhalothrin	76703-62-3	pyrethroid	NO	NO	NO	NO	NO	NO	NON-Toxicant	low reliability	0	the predicted compound is outside the Applicability Domain of the model	UNKNOWN	Toxicant	moderate reliability	0.858	the predicted compound could be out of the Applicability Domain of the model	15	15j	N#CC(OC(=O)C1C(C=C(C(F)(F)F)Cl)C1(C)(C))c3cccc(Oc2ccccc2)c3	FP	Negative	0.208	TN	Negative	0.029	TN	Not known precedent reproductive and developmental toxic potential		TN	Inconclusive	45.3	11: C2-C3	UNKNOWN	Out of Domain	30.3		UNKNOWN	Out of Domain	26		UNKNOWN	Out of Domain	32.1		UNKNOWN
glyphosate	1071-83-6	organophosphorus	NO	NO	NO	NO	NO	NO	Toxicant	low reliability	0	the predicted compound is outside the Applicability Domain of the model	UNKNOWN	Toxicant	low reliability	0.527	the predicted compound is outside the Applicability Domain of the model	1	1b	Organophosphorus compounds	FP	Negative	0.057	TN	Negative	0.344	TN	Not known precedent reproductive and developmental toxic potential		TN	Out of Domain	23.6		UNKNOWN	Out of Domain	30.3		UNKNOWN	Inconclusive	49.2	54: OH-P3(-OH)=O	UNKNOWN	Out of Domain	32.1		UNKNOWN
haloxyfop-P	95977-29-0	aryloxphenoxypropionate	NO	NO	NO	NO	NO	NO	Toxicant	low reliability	0.315	the predicted compound is outside the Applicability Domain of the model	UNKNOWN	Toxicant	moderate reliability	0.869	the predicted compound could be out of the Applicability Domain of the model	9	9c	O=C(O)C(Oc2ccc(Oc1ncc(cc1)C(F)(F)F)cc2)C	FP	Negative	0.005	TN	Negative	0.151	TN	Known precedent reproductive and developmental toxic potential	Alpha aryloxy substituted acetic acid (9c)	FP	Inconclusive	56.3	109: cH:n	UNKNOWN	Negative	30.3		TN	Negative	26		TN	Negative	32.1		TN
hexythiazox	78587-05-0	thiazolidine	NO	NO	NO	NO	NO	NO	NON-Toxicant	low reliability	0	the predicted compound is outside the Applicability Domain of the model	UNKNOWN	NON-Toxicant	low reliability	0.25	the predicted compound is outside the Applicability Domain of the model		-	-	TN	Not in Domain	0.123	UNKNOWN	Not in Domain	0.258	UNKNOWN	Not known precedent reproductive and developmental toxic potential		TN	Inconclusive	44	1: C3H-C3H	UNKNOWN	Negative	30.3		TN	Inconclusive	48.4	1: C3H-C3H	UNKNOWN	Inconclusive	50.2	61: Cl-c1:cH:cH:c:cH:cH1	UNKNOWN
hymexazol	10004-44-1	isoxazole	YES	YES	NO	NO	YES	YES	NON-Toxicant	low reliability	0	the predicted compound is outside the Applicability Domain of the model	UNKNOWN	NON-Toxicant	low reliability	0	the predicted compound is outside the Applicability Domain of the model		-	-	FN	Not in Domain	0.221	UNKNOWN	Not in Domain	0.785	UNKNOWN	Not known precedent reproductive and developmental toxic potential		FN	Out of Domain	23.6		UNKNOWN	Out of Domain	30.3		UNKNOWN	Out of Domain	26		UNKNOWN	Inconclusive	45.8	128: C2H-C2=O	UNKNOWN
imazalil	35554-44-0	imidazoles	NO	NO	NO	NO	NO	NO	Toxicant	low reliability	0.526	the predicted compound is outside the Applicability Domain of the model	UNKNOWN	Toxicant	EXPERIMENTAL value	1	the predicted compound is into the Applicability Domain of the model	13	13a	n1ccn(c1)CC(OCC=C)c2ccc(cc2Cl)Cl	FP	Negative	0.041	TN	Negative	0	TN	Known precedent reproductive and developmental toxic potential	Imidazole derivatives (13a); Polyhalogenated benzene derivatives (8c)	FP	Positive	63.2	109: cH:n	FP	Negative	30.3		TN	Inconclusive	49.2	79: cH:cH:c:cH:c-Cl	UNKNOWN	Positive	64.7	94: C3H2-n:cH:n	FP
imazamox	114311-32-9	imidazolinone	NO	NO	NO	NO	NO	NO	NON-Toxicant	low reliability	0.437	the predicted compound is outside the Applicability Domain of the model	UNKNOWN	NON-Toxicant	low reliability	0	the predicted compound is outside the Applicability Domain of the model		-	-	TN	Not in Domain	0.33	UNKNOWN	Not in Domain	0.165	UNKNOWN	Not known precedent reproductive and developmental toxic potential		TN	Positive	74	11: C2-C3; 109: cH:n	FP	Out of Domain	30.3		UNKNOWN	Out of Domain	26		UNKNOWN	Out of Domain	32.1		UNKNOWN
imazaquin	81335-37-7	imidazolinone	NO	NO	NO	NO	NO	NO	Toxicant	low reliability	0.369	the predicted compound is outside the Applicability Domain of the model	UNKNOWN	NON-Toxicant	low reliability	0	the predicted compound is outside the Applicability Domain of the model		-	-	TN	Not in Domain	0.264	UNKNOWN	Not in Domain	0.331	UNKNOWN	Not known precedent reproductive and developmental toxic potential		TN	Inconclusive	40.6	11: C2-C3	UNKNOWN	Out of Domain	30.3		UNKNOWN	Inconclusive	56.7	90: [c.]:[c.]:cH:cH	UNKNOWN	Out of Domain	32.1		UNKNOWN
imazosulfuron	122548-33-8	sulfonylurea	NO	NO	NO	NO	NO	NO	Toxicant	low reliability	0.291	the predicted compound is outside the Applicability Domain of the model	UNKNOWN	NON-Toxicant	low reliability	0	the predicted compound is outside the Applicability Domain of the model		-	-	TN	Negative	0.035	TN	Not in Domain	0.495	UNKNOWN	Not known precedent reproductive and developmental toxic potential		TN	Out of Domain	23.6		UNKNOWN	Positive	78.5	165: N3H-C2-N3H; 329: c:cH:c:n:c	FP	Negative	26		TN	Out of Domain	32.1		UNKNOWN
indolylbutyric acid	133-32-4	auxin	NO	NO	NO	NO	NO	NO	Toxicant	good reliability	0.894	the predicted compound is into the Applicability Domain of the model	FP	NON-Toxicant	low reliability	0	the predicted compound is outside the Applicability Domain of the model		-	-	TN	Not in Domain	0.26	UNKNOWN	Not in Domain	0.682	UNKNOWN	Not known precedent reproductive and developmental toxic potential		TN	Negative	37.3	118: cH:c:[c.](:[c.]):cH	TN	Positive	78.1	10: cH:c:[c.](:cH):[c.]; 242: [c.]:[c.]:nH:cH; 294: C3H2-c:[c.](:cH):[c.]:cH	FP	Inconclusive	55.1	90: [c.]:[c.]:cH:cH	UNKNOWN	Negative	32.1		TN
indoxacarb	173584-44-6	oxadiazine	NO	NO	NO	NO	NO	NO	NON-Toxicant	low reliability	0	the predicted compound is outside the Applicability Domain of the model	UNKNOWN	NON-Toxicant	low reliability	0	the predicted compound is outside the Applicability Domain of the model		-	-	TN	Not in Domain	0.199	UNKNOWN	Not in Domain	0.284	UNKNOWN	Not known precedent reproductive and developmental toxic potential		TN	Out of Domain	36.3	11: C2-C3	UNKNOWN	Positive	76	27: C2-O-C3H3; 276: N3-N2	FP	Out of Domain	26		UNKNOWN	Out of Domain	32.1		UNKNOWN
ipconazole	125225-28-7	triazole	YES	YES	NO	NO	YES	YES	Toxicant	moderate reliability	0.749	the predicted compound could be out of the Applicability Domain of the model	TP	NON-Toxicant	low reliability	0	the predicted compound is outside the Applicability Domain of the model		-	-	FN	Not in Domain	0.324	UNKNOWN	Negative	0.35	TN	Known precedent reproductive and developmental toxic potential	Triazole derivatives (13c)	TP	Positive	76.6	1: C3H-C3H; 109: cH:n	TP	Negative	30.3		FN	Positive	73.1	1: C3H-C3H	FP	Positive	79.6	61: Cl-c1:cH:cH:c:cH:cH1; 94: C3H2-n:cH:n	FP
iprodione	36734-19-7	dicarboximide	NO	NO	NO	NO	NO	NO	Toxicant	good reliability	0.885	the predicted compound is into the Applicability Domain of the model	FP	Toxicant	EXPERIMENTAL value	1	the predicted compound is into the Applicability Domain of the model	2	2b-4-2	O=C(NC)N2C(=O)N(c1cc(cc(c1)Cl)Cl)C(=O)C2	FP	Negative	0.112	TN	Negative	0.179	TN	Known precedent reproductive and developmental toxic potential	Non-steroid nucleus derived estrogen receptor (ER) and androgen receptor (AR), N-aryl substituted urea, carbamide and amide derived androgen receptor (AR) (2b-4); Polyhalogenated benzene derivatives (8c)	FP	Negative	23.6		TN	Negative	30.3		TN	Negative	26		TN	Negative	32.1		TN
iprovalicarb	140923-17-7	valinamide carbamate	NO	NO	NO	NO	NO	NO	NON-Toxicant	low reliability	0	the predicted compound is outside the Applicability Domain of the model	UNKNOWN	NON-Toxicant	low reliability	0	the predicted compound is outside the Applicability Domain of the model		-	-	TN	Negative	0.073	TN	Negative	0.33	TN	Known precedent reproductive and developmental toxic potential	Toluene and small alkyl toluene derivatives (8a)	FP	Inconclusive	52.4	1: C3H-C3H	UNKNOWN	Negative	30.3		TN	Inconclusive	48.4	1: C3H-C3H	UNKNOWN	Negative	32.1		TN
isoproturon	34123-59-6	phenylurea	NO	NO	NO	NO	NO	NO	Toxicant	low reliability	0	the predicted compound is outside the Applicability Domain of the model	UNKNOWN	NON-Toxicant	EXPERIMENTAL value	1	the predicted compound is into the Applicability Domain of the model		-	-	TN	Negative	0.172	TN	Not in Domain	0.603	UNKNOWN	Known precedent reproductive and developmental toxic potential	Non-steroid nucleus derived estrogen receptor (ER) and androgen receptor (AR), N-aryl substituted urea, carbamide and amide derived androgen receptor (AR) (2b-4)	FP	Negative	23.6		TN	Negative	30.3		TN	Negative	26		TN	Positive	64.6	37: cH:c(:cH)-N3H	FP
isopyrazam	881685-58-1	pyrazolecarboxamide	YES	YES	NO	NO	YES	YES	Toxicant	low reliability	0.371	the predicted compound is outside the Applicability Domain of the model	UNKNOWN	NON-Toxicant	low reliability	0	the predicted compound is outside the Applicability Domain of the model		-	-	FN	Negative	0.049	TN	Negative	0.323	TN	Not known precedent reproductive and developmental toxic potential		FN	Positive	76.6	1: C3H-C3H; 109: cH:n	TP	Out of Domain	30.3		UNKNOWN	Positive	73.1	1: C3H-C3H	FP	Positive	70.7	6: C3H-C3H-C3H-C3H2; 134: C3H2-C3H(-C3H)-c	FP
isoxaben	82558-50-7	benzamide	NO	NO	NO	NO	NO	NO	Toxicant	low reliability	0.631	the predicted compound is outside the Applicability Domain of the model	UNKNOWN	NON-Toxicant	low reliability	0	the predicted compound is outside the Applicability Domain of the model		-	-	TN	Negative	0.172	TN	Negative	0.479	TN	Not known precedent reproductive and developmental toxic potential		TN	Out of Domain	23.6		UNKNOWN	Inconclusive	42.4	221: C3H2-C3(-C3H3)-C3H2	UNKNOWN	Out of Domain	37.8	70: C3H3-O-c:cH:cH	UNKNOWN	Out of Domain	32.1		UNKNOWN
isoxaflutole	141112-29-0	cyclopropylisoxazole	YES	YES	NO	NO	YES	YES	Toxicant	low reliability	0.371	the predicted compound is outside the Applicability Domain of the model	UNKNOWN	NON-Toxicant	low reliability	0	the predicted compound is outside the Applicability Domain of the model		-	-	FN	Not in Domain	0.035	UNKNOWN	Not in Domain	0.595	UNKNOWN	Not known precedent reproductive and developmental toxic potential		FN	Inconclusive	56.3	109: cH:n	UNKNOWN	Positive	70.4	227: C3H3-S3(=O)=O	TP	Out of Domain	41.2	118: c:c:o	UNKNOWN	Inconclusive	58	107: C3H3-S3(=O)=O	UNKNOWN
kresoxim-methyl	143390-89-0	strobilurin	NO	NO	NO	NO	NO	NO	Toxicant	low reliability	0.625	the predicted compound is outside the Applicability Domain of the model	UNKNOWN	NON-Toxicant	low reliability	0.538	the predicted compound is outside the Applicability Domain of the model		-	-	TN	Negative	0.067	TN	Not in Domain	0.091	UNKNOWN	Known precedent reproductive and developmental toxic potential	Toluene and small alkyl toluene derivatives (8a)	FP	Negative	23.6		TN	Inconclusive	52.7	27: C2-O-C3H3	UNKNOWN	Negative	26		TN	Negative	32.1		TN
lambda-cyhalothrin	91465-08-6	pyrethroid	NO	NO	NO	NO	NO	NO	NON-Toxicant	low reliability	0	the predicted compound is outside the Applicability Domain of the model	UNKNOWN	Toxicant	moderate reliability	0.858	the predicted compound could be out of the Applicability Domain of the model	15	15j	N#CC(OC(=O)C1C(C=C(C(F)(F)F)Cl)C1(C)(C))c3cccc(Oc2ccccc2)c3	FP	Negative	0.208	TN	Negative	0.029	TN	Not known precedent reproductive and developmental toxic potential		TN	Inconclusive	45.3	11: C2-C3	UNKNOWN	Out of Domain	30.3		UNKNOWN	Out of Domain	26		UNKNOWN	Out of Domain	32.1		UNKNOWN
lenacil	2164-08-1	uracil	NO	NO	NO	NO	NO	NO	Toxicant	low reliability	0.615	the predicted compound is outside the Applicability Domain of the model	UNKNOWN	NON-Toxicant	low reliability	0.634	the predicted compound is outside the Applicability Domain of the model		-	-	TN	Negative_EV	0.075	TN	Negative_EV	0.299	TN	Not known precedent reproductive and developmental toxic potential		TN	Out of Domain	23.6		UNKNOWN	Out of Domain	30.3		UNKNOWN	Out of Domain	26		UNKNOWN	Out of Domain	32.1		UNKNOWN
linuron	330-55-2	phenylurea	YES	YES	YES	YES	YES	NO	NON-Toxicant	low reliability	0.319	the predicted compound is outside the Applicability Domain of the model	UNKNOWN	Toxicant	EXPERIMENTAL value	0.85	the predicted compound could be out of the Applicability Domain of the model	2	2b-4-1	O=C(Nc1cccc(c1)Cl)N(OC)C	TP	Not in Domain	0.086	UNKNOWN	Negative_EV	0.646	FN	Known precedent reproductive and developmental toxic potential	Non-steroid nucleus derived estrogen receptor (ER) and androgen receptor (AR), N-aryl substituted urea, carbamide and amide derived androgen receptor (AR) (2b-4); Polyhalogenated benzene derivatives (8c)	TP	Out of Domain	23.6		UNKNOWN	Known Negative	30.3		FN	Inconclusive	49.2	79: cH:cH:c:cH:c-Cl	UNKNOWN	Known Negative	64.6	37: cH:c(:cH)-N3H	FN
lufenuron	103055-07-8	benzoylurea	NO	NO	NO	NO	NO	NO	NON-Toxicant	low reliability	0	the predicted compound is outside the Applicability Domain of the model	UNKNOWN	NON-Toxicant	low reliability	0	the predicted compound is outside the Applicability Domain of the model		-	-	TN	Not in Domain	0.01	UNKNOWN	Not in Domain	0.107	UNKNOWN	Not known precedent reproductive and developmental toxic potential		TN	Out of Domain	31	122: C3H-C3-F	UNKNOWN	Positive	56.1	165: N3H-C2-N3H	FP	Negative	26		TN	Inconclusive	51.3	48: c1:cH:c:c:cH:c1	UNKNOWN
malathion	121-75-5	organothiophosphate	NO	NO	NO	NO	NO	NO	NON-Toxicant	EXPERIMENTAL value	0.7	the predicted compound could be out of the Applicability Domain of the model	TN	Toxicant	moderate reliability	0.735	the predicted compound could be out of the Applicability Domain of the model	1	1b	Organophosphorus compounds	FP	Negative_EV	0.097	TN	Positive_EV	0.685	FP	Not covered by current version of the decision tree	Organophosphorus compounds (1b)	UNKNOWN	Inconclusive	44.5	128: C3H2-C3H-C2	UNKNOWN	Known Negative	30.3		TN	Known Negative	26		TN	Known Positive	49.9	41: O-P3	FP
maleic hydrazide	123-33-1	pyridazine	NO	NO	NO	NO	NO	NO	NON-Toxicant	low reliability	0	the predicted compound is outside the Applicability Domain of the model	UNKNOWN	NON-Toxicant	low reliability	0	the predicted compound is outside the Applicability Domain of the model		-	-	TN	Not in Domain	0.19	UNKNOWN	Not in Domain	0.768	UNKNOWN	Not known precedent reproductive and developmental toxic potential		TN	Out of Domain	39.1	3: C2H-C2H=C2	UNKNOWN	Negative	30.3		TN	Negative	26		TN	Inconclusive	45.8	128: C2H-C2=O	UNKNOWN
mancozeb	8018-01-7	dithiocarbamate	YES	YES	NO	NO	YES	NO	NON-Toxicant	low reliability	0.366	the predicted compound is outside the Applicability Domain of the model	UNKNOWN	NON-Toxicant	low reliability	0	the predicted compound is outside the Applicability Domain of the model		-	-	FN	Not in Domain	0.173	UNKNOWN	Not in Domain	0.608	UNKNOWN	Not known precedent reproductive and developmental toxic potential		FN	Inconclusive	43.4	101: N3H-C3H2-C3H2-N3H	UNKNOWN	Positive	77.4	137: C2=S2; 226: N3H-C3H2-C3H2-N3H	TP	Out of Domain	26		UNKNOWN	Out of Domain	32.1		UNKNOWN
mandestrobin	173662-97-0	strobilurin	NO	NO	NO	NO	NO	NO	NON-Toxicant	moderate reliability	0.776	the predicted compound could be out of the Applicability Domain of the model	TN	NON-Toxicant	low reliability	0.638	the predicted compound is outside the Applicability Domain of the model		-	-	TN	Not in Domain	0.287	UNKNOWN	Negative	0.116	TN	Known precedent reproductive and developmental toxic potential	Toluene and small alkyl toluene derivatives (8a)	FP	Negative	23.6		TN	Negative	30.3		TN	Negative	26		TN	Inconclusive	47.9	146: C3H3-c1:cH:cH:c:cH:c1	UNKNOWN
mandipropamid	374726-62-2	mandelamide	NO	NO	NO	NO	NO	NO	NON-Toxicant	moderate reliability	0.762	the predicted compound could be out of the Applicability Domain of the model	TN	NON-Toxicant	low reliability	0	the predicted compound is outside the Applicability Domain of the model		-	-	TN	Negative	0.265	TN	Negative	0.01	TN	Known precedent reproductive and developmental toxic potential	Arylethanamine-like derivatives (11a)	FP	Out of Domain	23.6		UNKNOWN	Negative	30.3		TN	Out of Domain	26		UNKNOWN	Positive	74.5	61: Cl-c1:cH:cH:c:cH:cH1; 65: C1#C1H	FP
mecoprop-P	16484-77-8	phenoxycarboxylate	NO	NO	NO	NO	NO	NO	Toxicant	good reliability	0.904	the predicted compound is into the Applicability Domain of the model	FP	Toxicant	EXPERIMENTAL value	1	the predicted compound is into the Applicability Domain of the model	9	9c	O=C(O)C(Oc1ccccc1C)C	FP	Negative	0.031	TN	Negative	0.063	TN	Known precedent reproductive and developmental toxic potential	Alpha aryloxy substituted acetic acid (9c)	FP	Negative	23.6		TN	Known Negative	30.3		TN	Negative	26		TN	Negative	32.1		TN
mepanipyrim	110235-47-7	anilinopyrimidine	NO	NO	NO	NO	NO	NO	Toxicant	low reliability	0	the predicted compound is outside the Applicability Domain of the model	UNKNOWN	NON-Toxicant	low reliability	0	the predicted compound is outside the Applicability Domain of the model		-	-	TN	Not in Domain	0.112	UNKNOWN	Not in Domain	0.619	UNKNOWN	Not known precedent reproductive and developmental toxic potential		TN	Out of Domain	23.6		UNKNOWN	Positive	55.5	329: c:cH:c:n:c	FP	Out of Domain	26		UNKNOWN	Positive	60.5	37: cH:c(:cH)-N3H	FP
mepiquat	15302-91-7	unclassified	NO	NO	NO	NO	NO	NO	Toxicant	low reliability	0.692	the predicted compound is outside the Applicability Domain of the model	UNKNOWN	NON-Toxicant	low reliability	0	the predicted compound is outside the Applicability Domain of the model		-	-	TN	Negative	0.087	TN	Not in Domain	0.779	UNKNOWN	Not known precedent reproductive and developmental toxic potential		TN	Out of Domain	23.6		UNKNOWN	Negative	30.3		TN	Negative	26		TN	Negative	32.1		TN
mesotrione	104206-82-8	triketone	YES	YES	NO	NO	NO	YES	Toxicant	low reliability	0.447	the predicted compound is outside the Applicability Domain of the model	UNKNOWN	Toxicant	moderate reliability	0.754	the predicted compound could be out of the Applicability Domain of the model	8	8b	O=[N+]([O-])c1cc(ccc1C)S(=O)(=O)C	TP	Not in Domain	0.024	UNKNOWN	Not in Domain	0.58	UNKNOWN	Known precedent reproductive and developmental toxic potential	NO2-alkyl/NO2-benzene derivatives (8b)	TP	Out of Domain	23.6		UNKNOWN	Positive	82.4	99: C3H2-C3H2-C2=O; 227: C3H3-S3(=O)=O	FP	Negative	26		TN	Positive	70.9	23: c:cH:cH:c-S3(=O)=O; 107: C3H3-S3(=O)=O	FP
metaflumizone	139968-49-3	semicarbazones	YES	YES	YES	YES	NO	YES	NON-Toxicant	low reliability	0	the predicted compound is outside the Applicability Domain of the model	UNKNOWN	NON-Toxicant	low reliability	0.308	the predicted compound is outside the Applicability Domain of the model		-	-	FN	Not in Domain	0.011	UNKNOWN	Not in Domain	0.503	UNKNOWN	Not known precedent reproductive and developmental toxic potential		FN	Out of Domain	23.6		UNKNOWN	Positive	56.1	165: N3H-C2-N3H	FP	Negative	26		FN	Positive	64.6	37: cH:c(:cH)-N3H	TP
metalaxyl-M	70630-17-0	acylalanine	NO	NO	NO	NO	NO	NO	Toxicant	low reliability	0	the predicted compound is outside the Applicability Domain of the model	UNKNOWN	NON-Toxicant	low reliability	0	the predicted compound is outside the Applicability Domain of the model		-	-	TN	Negative	0.009	TN	Negative	0.156	TN	Known precedent reproductive and developmental toxic potential	Toluene and small alkyl toluene derivatives (8a)	FP	Negative	23.6		TN	Inconclusive	41.4	27: C2-O-C3H3	UNKNOWN	Negative	26		TN	Negative	32.1		TN
metaldehyde	108-62-3	unclassified	YES	NO	NO	NO	NO	NO	NON-Toxicant	low reliability	0	the predicted compound is outside the Applicability Domain of the model	UNKNOWN	NON-Toxicant	low reliability	0	the predicted compound is outside the Applicability Domain of the model		-	-	FN	Negative	0.206	TN	Not in Domain	0.751	UNKNOWN	Not known precedent reproductive and developmental toxic potential		FN	Negative	23.6		TN	Negative	30.3		TN	Negative	26		TN	Negative	32.1		TN
metamitron	41394-05-2	triazinone	NO	NO	NO	NO	NO	NO	Toxicant	low reliability	0.374	the predicted compound is outside the Applicability Domain of the model	UNKNOWN	NON-Toxicant	low reliability	0	the predicted compound is outside the Applicability Domain of the model		-	-	TN	Not in Domain	0.141	UNKNOWN	Not in Domain	0.465	UNKNOWN	Not known precedent reproductive and developmental toxic potential		TN	Out of Domain	23.6		UNKNOWN	Negative	30.3		TN	Positive	65.5	14: cH:cH:c(-C2):cH:cH	FP	Out of Domain	32.1		UNKNOWN
metazachlor	67129-08-2	chloroacetamide	NO	NO	NO	NO	NO	NO	Toxicant	low reliability	0.377	the predicted compound is outside the Applicability Domain of the model	UNKNOWN	NON-Toxicant	low reliability	0	the predicted compound is outside the Applicability Domain of the model		-	-	TN	Negative	0.013	TN	Negative	0.023	TN	Known precedent reproductive and developmental toxic potential	Toluene and small alkyl toluene derivatives (8a)	FP	Inconclusive	56.3	109: cH:n	UNKNOWN	Out of Domain	30.3		UNKNOWN	Inconclusive	47.3	96: C3H2-Cl	UNKNOWN	Positive	70.4	91: C3H2-Cl	FP
metconazole	125116-23-6	triazole	YES	YES	NO	NO	YES	YES	Toxicant	moderate reliability	0.75	the predicted compound could be out of the Applicability Domain of the model	TP	Toxicant	good reliability	0.97	the predicted compound is into the Applicability Domain of the model	13	13c-2	OC3(Cn1ncnc1)(C(Cc2ccc(cc2)Cl)CCC3(C)(C))	TP	Not in Domain	0.322	UNKNOWN	Negative	0.363	TN	Known precedent reproductive and developmental toxic potential	Triazole derivatives (13c)	TP	Inconclusive	56.3	109: cH:n	UNKNOWN	Negative	30.3		FN	Negative	26		TN	Positive	79.6	61: Cl-c1:cH:cH:c:cH:cH1; 94: C3H2-n:cH:n	FP
methiocarb	2032-65-7	carbamate	NO	NO	NO	NO	NO	NO	NON-Toxicant	low reliability	0.64	the predicted compound is outside the Applicability Domain of the model	UNKNOWN	Toxicant	EXPERIMENTAL value	1	the predicted compound is into the Applicability Domain of the model	4	4b-1-1	O=C(Oc1cc(c(c(c1)C)SC)C)NC	FP	Negative	0.102	TN	Negative	0.337	TN	Known precedent reproductive and developmental toxic potential	O-aryl carbamates (4b-1); Toluene and small alkyl toluene derivatives (8a)	FP	Negative	23.6		TN	Negative	30.3		TN	Out of Domain	26		UNKNOWN	Out of Domain	32.1		UNKNOWN
methomyl	16752-77-5	carbamate	NO	NO	NO	NO	NO	NO	Toxicant	low reliability	0.366	the predicted compound is outside the Applicability Domain of the model	UNKNOWN	Toxicant	EXPERIMENTAL value	0	the predicted compound is outside the Applicability Domain of the model	21	21b-2	O=C(ON=CC)NC	FP	Negative_EV	0.216	TN	Negative_EV	0.721	TN	Known precedent reproductive and developmental toxic potential	O-(methylamino)carbonyl derived carbamates (21b2)	FP	Known Negative	23.6		TN	Known Negative	30.3		TN	Known Negative	26		TN	Known Negative	32.1		TN
methoxyfenozide	161050-58-4	diacylhydrazine	NO	NO	NO	NO	NO	NO	NON-Toxicant	low reliability	0.639	the predicted compound is outside the Applicability Domain of the model	UNKNOWN	NON-Toxicant	moderate reliability	0.762	the predicted compound could be out of the Applicability Domain of the model		-	-	TN	Not in Domain	0.175	UNKNOWN	Not in Domain	0.502	UNKNOWN	Known precedent reproductive and developmental toxic potential	Toluene and small alkyl toluene derivatives (8a)	FP	Out of Domain	23.6		UNKNOWN	Out of Domain	30.3		UNKNOWN	Out of Domain	37.8	70: C3H3-O-c:cH:cH	UNKNOWN	Out of Domain	32.1		UNKNOWN
metobromuron	3060-89-7	phenylurea	NO	NO	NO	NO	NO	NO	Toxicant	low reliability	0	the predicted compound is outside the Applicability Domain of the model	UNKNOWN	NON-Toxicant	low reliability	0	the predicted compound is outside the Applicability Domain of the model		-	-	TN	Not in Domain	0.114	UNKNOWN	Positive	0.651	FP	Known precedent reproductive and developmental toxic potential	Non-steroid nucleus derived estrogen receptor (ER) and androgen receptor (AR), N-aryl substituted urea, carbamide and amide derived androgen receptor (AR) (2b-4)	FP	Out of Domain	23.6		UNKNOWN	Negative	30.3		TN	Out of Domain	26		UNKNOWN	Positive	64.6	37: cH:c(:cH)-N3H	FP
metosulam	139528-85-1	triazolopyrimidinsulfonamide	NO	NO	NO	NO	NO	NO	Toxicant	low reliability	0.294	the predicted compound is outside the Applicability Domain of the model	UNKNOWN	NON-Toxicant	low reliability	0	the predicted compound is outside the Applicability Domain of the model		-	-	TN	Negative	0.084	TN	Negative	0.19	TN	Known precedent reproductive and developmental toxic potential	Polyhalogenated benzene derivatives (8c)	FP	Out of Domain	23.6		UNKNOWN	Inconclusive	52.7	27: C2-O-C3H3	UNKNOWN	Out of Domain	26		UNKNOWN	Out of Domain	32.1		UNKNOWN
metrafenone	220899-03-6	benzophenone	NO	NO	NO	NO	NO	NO	Toxicant	moderate reliability	0.752	the predicted compound could be out of the Applicability Domain of the model	FP	NON-Toxicant	low reliability	0	the predicted compound is outside the Applicability Domain of the model		-	-	TN	Negative	0.185	TN	Not in Domain	0.264	UNKNOWN	Known precedent reproductive and developmental toxic potential	Toluene and small alkyl toluene derivatives (8a)	FP	Negative	23.6		TN	Negative	30.3		TN	Negative	37.8	70: C3H3-O-c:cH:cH	TN	Negative	32.1		TN
metribuzin	21087-64-9	triazinone	NO	NO	NO	NO	NO	NO	Toxicant	low reliability	0.361	the predicted compound is outside the Applicability Domain of the model	UNKNOWN	NON-Toxicant	low reliability	0	the predicted compound is outside the Applicability Domain of the model		-	-	TN	Not in Domain	0.14	UNKNOWN	Not in Domain	0.641	UNKNOWN	Not known precedent reproductive and developmental toxic potential		TN	Inconclusive	40.6	11: C2-C3	UNKNOWN	Inconclusive	48.2	51: C3-C2=C2	UNKNOWN	Out of Domain	26		UNKNOWN	Out of Domain	32.1		UNKNOWN
metsulfuron-methyl	74223-64-6	sulfonylurea	NO	NO	NO	NO	NO	NO	Toxicant	low reliability	0.527	the predicted compound is outside the Applicability Domain of the model	UNKNOWN	NON-Toxicant	low reliability	0	the predicted compound is outside the Applicability Domain of the model		-	-	TN	Negative	0.129	TN	Not in Domain	0.497	UNKNOWN	Not known precedent reproductive and developmental toxic potential		TN	Out of Domain	23.6		UNKNOWN	Positive	55.1	27: C2-O-C3H3	FP	Out of Domain	26		UNKNOWN	Out of Domain	32.1		UNKNOWN
myclobutanil	88671-89-0	triazole	YES	YES	NO	NO	NO	NO	Toxicant	low reliability	0.308	the predicted compound is outside the Applicability Domain of the model	UNKNOWN	Toxicant	EXPERIMENTAL value	1	the predicted compound is into the Applicability Domain of the model	13	13c-2	N#CC(c1ccccc1)(Cn2ncnc2)CCCC	TP	Not in Domain	0.289	UNKNOWN	Not in Domain	0.537	UNKNOWN	Known precedent reproductive and developmental toxic potential	Triazole derivatives (13c)	TP	Inconclusive	56.3	109: cH:n	UNKNOWN	Inconclusive	48.4	105: C3H2-C3-c:cH:cH:c:cH	UNKNOWN	Negative	26		TN	Positive	79.6	61: Cl-c1:cH:cH:c:cH:cH1; 94: C3H2-n:cH:n	FP
napropamide	15299-99-7	amide	NO	NO	NO	NO	NO	NO	Toxicant	good reliability	0.918	the predicted compound is into the Applicability Domain of the model	FP	NON-Toxicant	low reliability	0	the predicted compound is outside the Applicability Domain of the model		-	-	TN	Negative	0.043	TN	Not in Domain	0.362	UNKNOWN	Not known precedent reproductive and developmental toxic potential		TN	Negative	37.3	118: cH:c:[c.](:[c.]):cH	TN	Inconclusive	45.4	10: cH:c:[c.](:cH):[c.]	UNKNOWN	Inconclusive	60.8	90: [c.]:[c.]:cH:cH	UNKNOWN	Negative	32.1		TN
napropamide-M	41643-35-0	amide	NO	NO	NO	NO	NO	NO	Toxicant	good reliability	0.918	the predicted compound is into the Applicability Domain of the model	FP	NON-Toxicant	low reliability	0	the predicted compound is outside the Applicability Domain of the model		-	-	TN	Negative	0.043	TN	Not in Domain	0.362	UNKNOWN	Not known precedent reproductive and developmental toxic potential		TN	Negative	37.3	118: cH:c:[c.](:[c.]):cH	TN	Inconclusive	45.4	10: cH:c:[c.](:cH):[c.]	UNKNOWN	Inconclusive	60.8	90: [c.]:[c.]:cH:cH	UNKNOWN	Negative	32.1		TN
nicosulfuron	111991-09-4	sulfonylurea	NO	NO	NO	NO	NO	NO	Toxicant	low reliability	0.345	the predicted compound is outside the Applicability Domain of the model	UNKNOWN	NON-Toxicant	low reliability	0	the predicted compound is outside the Applicability Domain of the model		-	-	TN	Negative	0.014	TN	Negative	0.09	TN	Not known precedent reproductive and developmental toxic potential		TN	Inconclusive	44.7	109: cH:n	UNKNOWN	Positive	78.5	165: N3H-C2-N3H; 329: c:cH:c:n:c	FP	Negative	26		TN	Out of Domain	32.1		UNKNOWN
orthosulfamuron	213464-77-8	sulfonylurea	NO	NO	NO	NO	NO	NO	Toxicant	low reliability	0	the predicted compound is outside the Applicability Domain of the model	UNKNOWN	NON-Toxicant	low reliability	0	the predicted compound is outside the Applicability Domain of the model		-	-	TN	Not in Domain	0.013	UNKNOWN	Not in Domain	0.231	UNKNOWN	Not known precedent reproductive and developmental toxic potential		TN	Out of Domain	23.6		UNKNOWN	Positive	78.5	165: N3H-C2-N3H; 329: c:cH:c:n:c	FP	Out of Domain	26		UNKNOWN	Out of Domain	32.1		UNKNOWN
oryzalin	19044-88-3	dinitroaniline	NO	NO	NO	NO	NO	NO	Toxicant	good reliability	0.886	the predicted compound is into the Applicability Domain of the model	FP	Toxicant	good reliability	0.911	the predicted compound is into the Applicability Domain of the model	8	8b	O=[N+]([O-])c1cccc(c1N(C)C)[N+](=O)[O-]	FP	Negative	0.031	TN	Negative	0.178	TN	Known precedent reproductive and developmental toxic potential	NO2-alkyl/NO2-benzene derivatives (8b)	FP	Negative	23.6		TN	Known Negative	30.3		TN	Negative	26		TN	Negative	32.1		TN
oxadiazon	19666-30-9	oxadiazole	NO	NO	NO	NO	NO	NO	Toxicant	low reliability	0.314	the predicted compound is outside the Applicability Domain of the model	UNKNOWN	NON-Toxicant	low reliability	0	the predicted compound is outside the Applicability Domain of the model		-	-	TN	Negative	0.043	TN	Not in Domain	0.179	UNKNOWN	Not known precedent reproductive and developmental toxic potential		TN	Inconclusive	40.6	11: C2-C3	UNKNOWN	Positive	62.1	276: N3-N2	FP	Out of Domain	26		UNKNOWN	Positive	71	48: c1:cH:c:c:cH:c1; 120: cH:c:c:cH:c-N3	FP
oxamyl	23135-22-0	carbamate	NO	NO	NO	NO	NO	NO	Toxicant	low reliability	0.354	the predicted compound is outside the Applicability Domain of the model	UNKNOWN	Toxicant	EXPERIMENTAL value	0.85	the predicted compound could be out of the Applicability Domain of the model	21	21b-2	O=C(ON=CC(=O)N(C)C)NC	FP	Negative_EV	0.072	TN	Negative_EV	0.163	TN	Known precedent reproductive and developmental toxic potential	O-(methylamino)carbonyl derived carbamates (21b2)	FP	Out of Domain	23.6		UNKNOWN	Known Negative	30.3		TN	Known Negative	26		TN	Known Negative	32.1		TN
oxasulfuron	144651-06-9	sulfonylurea	NO	NO	NO	NO	NO	NO	Toxicant	good reliability	0.88	the predicted compound is into the Applicability Domain of the model	FP	NON-Toxicant	low reliability	0	the predicted compound is outside the Applicability Domain of the model		-	-	TN	Negative	0.054	TN	Not in Domain	0.493	UNKNOWN	Not known precedent reproductive and developmental toxic potential		TN	Out of Domain	23.6		UNKNOWN	Positive	78.5	165: N3H-C2-N3H; 329: c:cH:c:n:c	FP	Out of Domain	26		UNKNOWN	Out of Domain	32.1		UNKNOWN
oxathiapiprolin	1003318-67-9	piperidinyl thiazole isoxazoline	NO	NO	NO	NO	NO	NO	Toxicant	low reliability	0.295	the predicted compound is outside the Applicability Domain of the model	UNKNOWN	NON-Toxicant	low reliability	0	the predicted compound is outside the Applicability Domain of the model		-	-	TN	Not in Domain	0.056	UNKNOWN	Not in Domain	0.01	UNKNOWN	Not known precedent reproductive and developmental toxic potential		TN	Inconclusive	41.1	60: c:cH:c(:n)-C3(-F)(-F)-F	UNKNOWN	Out of Domain	30.3		UNKNOWN	Out of Domain	26		UNKNOWN	Out of Domain	32.1		UNKNOWN
oxydemeton-methyl	301-12-2	organothiophosphate	NO	NO	NO	NO	NO	NO	Toxicant	low reliability	0.238	the predicted compound is outside the Applicability Domain of the model	UNKNOWN	Toxicant	low reliability	0.286	the predicted compound is outside the Applicability Domain of the model	1	1b	Organophosphorus compounds	FP	Not in Domain	0.209	UNKNOWN	Not in Domain	0.868	UNKNOWN	Not covered by current version of the decision tree	Organophosphorus compounds (1b)	UNKNOWN	Out of Domain	23.6		UNKNOWN	Out of Domain	30.3		UNKNOWN	Out of Domain	26		UNKNOWN	Inconclusive	49.9	41: O-P3	UNKNOWN
oxyfluorfen	42874-03-3	diphenylether	NO	NO	NO	NO	NO	NO	Toxicant	low reliability	0.531	the predicted compound is outside the Applicability Domain of the model	UNKNOWN	Toxicant	moderate reliability	0.65	the predicted compound could be out of the Applicability Domain of the model	8	8d-2	O=[N+]([O-])c2ccc(Oc1ccccc1Cl)cc2	FP	Negative	0.001	TN	Negative	0	TN	Not known precedent reproductive and developmental toxic potential		TN	Negative	23.6		TN	Positive	62.5	141: c:cH:cH:c-N_Pl3(=O)=O	FP	Inconclusive	49.2	79: cH:cH:c:cH:c-Cl	UNKNOWN	Negative	32.1		TN
paclobutrazol	76738-62-0	triazole	YES	YES	NO	NO	YES	NO	Toxicant	low reliability	0.453	the predicted compound is outside the Applicability Domain of the model	UNKNOWN	NON-Toxicant	low reliability	0	the predicted compound is outside the Applicability Domain of the model		-	-	FN	Not in Domain	0.297	UNKNOWN	Negative	0.362	TN	Known precedent reproductive and developmental toxic potential	Triazole derivatives (13c)	TP	Positive	82.2	1: C3H-C3H; 109: cH:n	FP	Negative	30.3		FN	Positive	73.1	1: C3H-C3H	FP	Inconclusive	50.2	61: Cl-c1:cH:cH:c:cH:cH1	UNKNOWN
penconazole	66246-88-6	triazole	YES	YES	NO	NO	YES	YES	Toxicant	low reliability	0	the predicted compound is outside the Applicability Domain of the model	UNKNOWN	Toxicant	EXPERIMENTAL value	1	the predicted compound is into the Applicability Domain of the model	13	13c-2	n1cnn(c1)CC(c2ccccc2)CCC	TP	Negative	0.148	TN	Negative	0.301	TN	Known precedent reproductive and developmental toxic potential	Polyhalogenated benzene derivatives (8c); Triazole derivatives (13c)	TP	Inconclusive	56.3	109: cH:n	UNKNOWN	Negative	30.3		FN	Inconclusive	49.2	79: cH:cH:c:cH:c-Cl	UNKNOWN	Positive	64.7	94: C3H2-n:cH:n	FP
pencycuron	66063-05-6	phenylurea	NO	NO	NO	NO	NO	NO	NON-Toxicant	low reliability	0	the predicted compound is outside the Applicability Domain of the model	UNKNOWN	NON-Toxicant	low reliability	0	the predicted compound is outside the Applicability Domain of the model		-	-	TN	Negative	0.113	TN	Negative	0.393	TN	Not known precedent reproductive and developmental toxic potential		TN	Negative	23.6		TN	Negative	30.3		TN	Negative	26		TN	Positive	76.6	37: cH:c(:cH)-N3H; 61: Cl-c1:cH:cH:c:cH:cH1	FP
pendimethalin	40487-42-1	dinitroaniline	NO	NO	NO	NO	NO	NO	Toxicant	good reliability	0.874	the predicted compound is into the Applicability Domain of the model	FP	Toxicant	good reliability	0.938	the predicted compound is into the Applicability Domain of the model	8	8b	O=[N+]([O-])c1cc(c(c(c1)C)C)[N+](=O)[O-]	FP	Negative	0.01	TN	Not in Domain	0.302	UNKNOWN	Known precedent reproductive and developmental toxic potential	NO2-alkyl/NO2-benzene derivatives (8b)	FP	Out of Domain	23.6		UNKNOWN	Negative	30.3		TN	Negative	26		TN	Negative	32.1		TN
penflufen	494793-67-8	pyrazolecarboxamide	NO	NO	NO	NO	NO	NO	Toxicant	low reliability	0	the predicted compound is outside the Applicability Domain of the model	UNKNOWN	NON-Toxicant	low reliability	0	the predicted compound is outside the Applicability Domain of the model		-	-	TN	Not in Domain	0.146	UNKNOWN	Not in Domain	0.494	UNKNOWN	Not known precedent reproductive and developmental toxic potential		TN	Negative	23.6		TN	Negative	30.3		TN	Out of Domain	26		UNKNOWN	Negative	32.1		TN
penoxsulam	219714-96-2	triazolopyrimidinsulfonamide	NO	NO	NO	NO	NO	NO	Toxicant	low reliability	0.291	the predicted compound is outside the Applicability Domain of the model	UNKNOWN	NON-Toxicant	low reliability	0	the predicted compound is outside the Applicability Domain of the model		-	-	TN	Negative	0.02	TN	Not in Domain	0.458	UNKNOWN	Not known precedent reproductive and developmental toxic potential		TN	Out of Domain	23.6		UNKNOWN	Inconclusive	41.4	27: C2-O-C3H3	UNKNOWN	Out of Domain	26		UNKNOWN	Inconclusive	48.2	79: C3H-C3H2-O	UNKNOWN
penthiopyrad	183675-82-3	pyrazolecarboxamide	NO	NO	NO	NO	NO	NO	NON-Toxicant	low reliability	0.493	the predicted compound is outside the Applicability Domain of the model	UNKNOWN	NON-Toxicant	low reliability	0	the predicted compound is outside the Applicability Domain of the model		-	-	TN	Not in Domain	0.083	UNKNOWN	Not in Domain	0.24	UNKNOWN	Not known precedent reproductive and developmental toxic potential		TN	Inconclusive	56.3	109: cH:n	UNKNOWN	Negative	30.3		TN	Negative	26		TN	Negative	32.1		TN
pethoxamid	106700-29-2	chloroacetamide	NO	NO	NO	NO	NO	NO	Toxicant	low reliability	0.444	the predicted compound is outside the Applicability Domain of the model	UNKNOWN	NON-Toxicant	low reliability	0	the predicted compound is outside the Applicability Domain of the model		-	-	TN	Negative	0.153	TN	Negative	0.107	TN	Not known precedent reproductive and developmental toxic potential		TN	Negative	23.6		TN	Negative	30.3		TN	Positive	82.9	14: cH:cH:c(-C2):cH:cH; 96: C3H2-Cl	FP	Positive	70.4	91: C3H2-Cl	FP
phenmedipham	13684-63-4	phenylcarbamate	NO	NO	NO	NO	NO	NO	Toxicant	moderate reliability	0.745	the predicted compound could be out of the Applicability Domain of the model	FP	NON-Toxicant	low reliability	0	the predicted compound is outside the Applicability Domain of the model		-	-	TN	Negative	0.106	TN	Not in Domain	0.293	UNKNOWN	Known precedent reproductive and developmental toxic potential	Non-steroid nucleus derived estrogen receptor (ER) and androgen receptor (AR), N-aryl substituted urea, carbamide and amide derived androgen receptor (AR) (2b-4); Toluene and small alkyl toluene derivatives (8a)	FP	Negative	23.6		TN	Positive	73	27: C2-O-C3H3; 317: cH:cH:cH:c(-C3H3):cH	FP	Negative	26		TN	Positive	60.5	37: cH:c(:cH)-N3H	FP
phosalone	2310-17-0	organothiophosphate	NO	NO	NO	NO	NO	NO	NON-Toxicant	low reliability	0.306	the predicted compound is outside the Applicability Domain of the model	UNKNOWN	Toxicant	low reliability	0.617	the predicted compound is outside the Applicability Domain of the model	1	1b	Organophosphorus compounds	FP	Negative	0.179	TN	Positive	0.533	FP	Not covered by current version of the decision tree	Organophosphorus compounds (1b)	UNKNOWN	Out of Domain	23.6		UNKNOWN	Known Negative	30.3		TN	Negative	26		TN	Inconclusive	49.9	41: O-P3	UNKNOWN
picloram	1918-02-1	pyridine carboxylates	NO	NO	NO	NO	NO	NO	NON-Toxicant	low reliability	0.612	the predicted compound is outside the Applicability Domain of the model	UNKNOWN	NON-Toxicant	low reliability	0	the predicted compound is outside the Applicability Domain of the model		-	-	TN	Not in Domain	0.271	UNKNOWN	Not in Domain	0.707	UNKNOWN	Not known precedent reproductive and developmental toxic potential		TN	Negative	23.6		TN	Known Negative	30.3		TN	Negative	26		TN	Negative	32.1		TN
picolinafen	137641-05-5	phenoxynicotinanilide	NO	NO	NO	NO	NO	NO	NON-Toxicant	low reliability	0	the predicted compound is outside the Applicability Domain of the model	UNKNOWN	NON-Toxicant	low reliability	0	the predicted compound is outside the Applicability Domain of the model		-	-	TN	Negative	0.004	TN	Negative	0.33	TN	Not known precedent reproductive and developmental toxic potential		TN	Out of Domain	23.6		UNKNOWN	Out of Domain	30.3		UNKNOWN	Inconclusive	51.2	46: F-c1:cH:cH:c:cH:cH1	UNKNOWN	Out of Domain	32.1		UNKNOWN
picoxystrobin	117428-22-5	strobilurin	NO	NO	NO	NO	NO	NO	Toxicant	low reliability	0.207	the predicted compound is outside the Applicability Domain of the model	UNKNOWN	NON-Toxicant	low reliability	0	the predicted compound is outside the Applicability Domain of the model		-	-	TN	Negative	0.047	TN	Negative	0.014	TN	Not known precedent reproductive and developmental toxic potential		TN	Out of Domain	23.6		UNKNOWN	Inconclusive	41.4	27: C2-O-C3H3	UNKNOWN	Out of Domain	26		UNKNOWN	Out of Domain	32.1		UNKNOWN
pinoxaden	243973-20-8	phenylpyrazole	YES	YES	NO	NO	NO	YES	Toxicant	low reliability	0.431	the predicted compound is outside the Applicability Domain of the model	UNKNOWN	NON-Toxicant	low reliability	0	the predicted compound is outside the Applicability Domain of the model		-	-	FN	Not in Domain	0.277	UNKNOWN	Not in Domain	0.169	UNKNOWN	Known precedent reproductive and developmental toxic potential	Toluene and small alkyl toluene derivatives (8a)	TP	Inconclusive	40.6	11: C2-C3	UNKNOWN	Positive	58.7	268: C3H3-C3H2-c	FP	Out of Domain	26		UNKNOWN	Out of Domain	32.1		UNKNOWN
pirimicarb	23103-98-2	carbamate	NO	NO	NO	NO	NO	NO	Toxicant	low reliability	0	the predicted compound is outside the Applicability Domain of the model	UNKNOWN	Toxicant	EXPERIMENTAL value	1	the predicted compound is into the Applicability Domain of the model	4	4b-1-3	O=C(Oc1nc(nc(c1C)C)N(C)C)N(C)C	FP	Not in Domain	0.055	UNKNOWN	Not in Domain	0.592	UNKNOWN	Known precedent reproductive and developmental toxic potential	O-aryl carbamates (4b-1)	FP	Negative	23.6		TN	Negative	30.3		TN	Negative	26		TN	Negative	32.1		TN
pirimiphos-methyl	29232-93-7	organothiophosphate	NO	NO	NO	NO	NO	NO	NON-Toxicant	low reliability	0.288	the predicted compound is outside the Applicability Domain of the model	UNKNOWN	Toxicant	moderate reliability	0.745	the predicted compound could be out of the Applicability Domain of the model	1	1b	Organophosphorus compounds	FP	Negative	0.098	TN	Positive	0.842	FP	Not covered by current version of the decision tree	Organophosphorus compounds (1b)	UNKNOWN	Out of Domain	23.6		UNKNOWN	Positive	55.5	329: c:cH:c:n:c	FP	Negative	26		TN	Inconclusive	49.9	41: O-P3	UNKNOWN
prochloraz	67747-09-5	imidazoles	NO	NO	NO	NO	NO	NO	NON-Toxicant	low reliability	0.437	the predicted compound is outside the Applicability Domain of the model	UNKNOWN	Toxicant	EXPERIMENTAL value	0.85	the predicted compound could be out of the Applicability Domain of the model	2	2b-4-3	O=C(n1cncc1)N(CCOc2c(cc(cc2Cl)Cl)Cl)CCC	FP	Negative	0.102	TN	Not in Domain	0.075	UNKNOWN	Known precedent reproductive and developmental toxic potential	Non-steroid nucleus derived estrogen receptor (ER) and androgen receptor (AR), N-aryl substituted urea, carbamide and amide derived androgen receptor (AR) (2b-4)	FP	Positive	63.2	109: cH:n	FP	Out of Domain	30.3		UNKNOWN	Out of Domain	26		UNKNOWN	Negative	32.1		TN
prohexadione-calcium	127277-53-6	unclassified	NO	NO	NO	NO	NO	NO	Toxicant	good reliability	0.874	the predicted compound is into the Applicability Domain of the model	FP	NON-Toxicant	low reliability	0	the predicted compound is outside the Applicability Domain of the model		-	-	TN	Negative	0.147	TN	Positive	0.501	FP	Known precedent reproductive and developmental toxic potential	Piperazine-, dioxane-, morpholine-, tetrahydrothiopyran-like derivatives and cyclohexanamine (17c)	FP	Inconclusive	46.7	128: C3H2-C3H-C2	UNKNOWN	Negative	30.3		TN	Negative	26		TN	Negative	32.1		TN
propamocarb	24579-73-5	carbamate	NO	NO	NO	NO	NO	NO	Toxicant	good reliability	0.895	the predicted compound is into the Applicability Domain of the model	FP	Toxicant	moderate reliability	0.893	the predicted compound could be out of the Applicability Domain of the model	21	21b-1f	O=C(OCCC)NCC	FP	Not in Domain	0.181	UNKNOWN	Not in Domain	0.435	UNKNOWN	Not known precedent reproductive and developmental toxic potential		TN	Out of Domain	23.6		UNKNOWN	Out of Domain	30.3		UNKNOWN	Out of Domain	44.9	108: C3H2-C3H2-C3H2-N3(-C3H3)-C3H3	UNKNOWN	Out of Domain	32.1		UNKNOWN
propanil	709-98-8	anilide	NO	NO	NO	NO	NO	NO	Toxicant	low reliability	0	the predicted compound is outside the Applicability Domain of the model	UNKNOWN	Toxicant	good reliability	0.938	the predicted compound is into the Applicability Domain of the model	8	8c	c1ccc(c(c1)Cl)Cl	FP	Not in Domain	0.09	UNKNOWN	Positive	0.67	FP	Known precedent reproductive and developmental toxic potential	Polyhalogenated benzene derivatives (8c)	FP	Negative	23.6		TN	Negative	30.3		TN	Inconclusive	49.2	79: cH:cH:c:cH:c-Cl	UNKNOWN	Positive	64.6	37: cH:c(:cH)-N3H	FP
propaquizafop	111479-05-1	aryloxphenoxypropionate	NO	NO	NO	NO	NO	NO	Toxicant	low reliability	0.305	the predicted compound is outside the Applicability Domain of the model	UNKNOWN	Toxicant	moderate reliability	0.871	the predicted compound could be out of the Applicability Domain of the model	9	9c	O=C(OCC)C(Oc3ccc(Oc1nc2ccc(cc2(nc1))Cl)cc3)C	FP	Negative	0.02	TN	Not in Domain	0.107	UNKNOWN	Known precedent reproductive and developmental toxic potential	Alpha aryloxy substituted acetic acid (9c)	FP	Inconclusive	56.3	109: cH:n	UNKNOWN	Negative	30.3		TN	Inconclusive	55.1	90: [c.]:[c.]:cH:cH	UNKNOWN	Negative	32.1		TN
propargite	2312-35-8	sulfite ester	NO	NO	NO	NO	NO	NO	Toxicant	low reliability	0.452	the predicted compound is outside the Applicability Domain of the model	UNKNOWN	NON-Toxicant	low reliability	0	the predicted compound is outside the Applicability Domain of the model		-	-	TN	Not in Domain	0.315	UNKNOWN	Not in Domain	0.594	UNKNOWN	Not known precedent reproductive and developmental toxic potential		TN	Out of Domain	34.4	1: C3H-C3H	UNKNOWN	Out of Domain	30.3		UNKNOWN	Positive	73.1	1: C3H-C3H	FP	Inconclusive	57.8	65: C1#C1H	UNKNOWN
propiconazole	60207-90-1	triazole	YES	YES	NO	NO	YES	YES	NON-Toxicant	low reliability	0	the predicted compound is outside the Applicability Domain of the model	UNKNOWN	Toxicant	EXPERIMENTAL value	0	the predicted compound is outside the Applicability Domain of the model	13	13c-2	n1cnn(c1)CC2(OCC(O2)CCC)c3ccccc3	TP	Negative	0.159	TN	Negative	0.265	TN	Known precedent reproductive and developmental toxic potential	Polyhalogenated benzene derivatives (8c); Triazole derivatives (13c)	TP	Inconclusive	56.3	109: cH:n	UNKNOWN	Positive	56	105: C3H2-C3-c:cH:cH:c:cH	TP	Inconclusive	49.2	79: cH:cH:c:cH:c-Cl	UNKNOWN	Positive	78.3	79: C3H-C3H2-O; 94: C3H2-n:cH:n	FP
propineb	12071-83-9	dithiocarbamate	NO	NO	NO	NO	NO	NO	NON-Toxicant	low reliability	0.358	the predicted compound is outside the Applicability Domain of the model	UNKNOWN	Toxicant	moderate reliability	0.894	the predicted compound could be out of the Applicability Domain of the model	19	19a	N(C(=S)S)CCC	FP	Not in Domain	0.229	UNKNOWN	Not in Domain	0.694	UNKNOWN	Not known precedent reproductive and developmental toxic potential		TN	Out of Domain	23.6		UNKNOWN	Positive	58.2	137: C2=S2	FP	Out of Domain	26		UNKNOWN	Out of Domain	32.1		UNKNOWN
propisochlor	86763-47-5	chloroacetamide	NO	NO	NO	NO	NO	NO	Toxicant	low reliability	0.46	the predicted compound is outside the Applicability Domain of the model	UNKNOWN	NON-Toxicant	low reliability	0	the predicted compound is outside the Applicability Domain of the model		-	-	TN	Negative	0.013	TN	Negative	0.091	TN	Known precedent reproductive and developmental toxic potential	Toluene and small alkyl toluene derivatives (8a)	FP	Out of Domain	23.6		UNKNOWN	Positive	58.7	268: C3H3-C3H2-c	FP	Inconclusive	47.3	96: C3H2-Cl	UNKNOWN	Positive	70.4	91: C3H2-Cl	FP
propyzamide	23950-58-5	benzamide	NO	NO	NO	NO	NO	NO	Toxicant	low reliability	0.641	the predicted compound is outside the Applicability Domain of the model	UNKNOWN	NON-Toxicant	low reliability	0	the predicted compound is outside the Applicability Domain of the model		-	-	TN	Not in Domain	0.05	UNKNOWN	Not in Domain	0.263	UNKNOWN	Known precedent reproductive and developmental toxic potential	Polyhalogenated benzene derivatives (8c)	FP	Out of Domain	23.6		UNKNOWN	Negative	30.3		TN	Out of Domain	26		UNKNOWN	Inconclusive	57.8	65: C1#C1H	UNKNOWN
proquinazid	189278-12-4	quinazolinone	NO	NO	NO	NO	NO	NO	Toxicant	low reliability	0.529	the predicted compound is outside the Applicability Domain of the model	UNKNOWN	NON-Toxicant	low reliability	0	the predicted compound is outside the Applicability Domain of the model		-	-	TN	Negative	0.023	TN	Not in Domain	0.177	UNKNOWN	Not known precedent reproductive and developmental toxic potential		TN	Negative	23.6		TN	Positive	82.1	173: C2-N3-C2(-c)=O; 184: c:cH:c:c(:cH)-N2	FP	Out of Domain	26		UNKNOWN	Negative	32.1		TN
prosulfocarb	52888-80-9	thiocarbamate	NO	NO	NO	NO	NO	NO	NON-Toxicant	low reliability	0.453	the predicted compound is outside the Applicability Domain of the model	UNKNOWN	NON-Toxicant	low reliability	0.381	the predicted compound is outside the Applicability Domain of the model		-	-	TN	Not in Domain	0.236	UNKNOWN	Not in Domain	0.342	UNKNOWN	Not known precedent reproductive and developmental toxic potential		TN	Out of Domain	23.6		UNKNOWN	Inconclusive	46.8	321: C3H2-S3-C2=O	UNKNOWN	Negative	26		TN	Negative	32.1		TN
prothioconazole	178928-70-6	triazole	NO	NO	NO	NO	NO	NO	Toxicant	moderate reliability	0.746	the predicted compound could be out of the Applicability Domain of the model	FP	NON-Toxicant	low reliability	0	the predicted compound is outside the Applicability Domain of the model		-	-	TN	Not in Domain	0.29	UNKNOWN	Not in Domain	0.553	UNKNOWN	Not known precedent reproductive and developmental toxic potential		TN	Out of Domain	23.6		UNKNOWN	Positive	55.3	137: C2=S2	FP	Out of Domain	26		UNKNOWN	Out of Domain	32.1		UNKNOWN
prothioconazole-desthio	120983-64-4	triazole	NO	NO	NO	NO	NO	NO	NON-Toxicant	low reliability	0	the predicted compound is outside the Applicability Domain of the model	UNKNOWN	NON-Toxicant	low reliability	0	the predicted compound is outside the Applicability Domain of the model		-	-	TN	Not in Domain	0.29	UNKNOWN	Not in Domain	0.581	UNKNOWN	Known precedent reproductive and developmental toxic potential	Triazole derivatives (13c)	FP	Inconclusive	56.3	109: cH:n	UNKNOWN	Out of Domain	30.3		UNKNOWN	Out of Domain	26		UNKNOWN	Positive	64.7	94: C3H2-n:cH:n	FP
pydiflumetofen	1228284-64-7	pyrazolecarboxamide	YES	NO	NO	NO	NO	NO	Toxicant	low reliability	0.24	the predicted compound is outside the Applicability Domain of the model	UNKNOWN	NON-Toxicant	low reliability	0	the predicted compound is outside the Applicability Domain of the model		-	-	FN	Not in Domain	0.095	UNKNOWN	Not in Domain	0.111	UNKNOWN	Known precedent reproductive and developmental toxic potential	Polyhalogenated benzene derivatives (8c)	TP	Inconclusive	56.3	109: cH:n	UNKNOWN	Out of Domain	30.3		UNKNOWN	Out of Domain	26		UNKNOWN	Out of Domain	32.1		UNKNOWN
pymetrozine	123312-89-0	pyridine azomethine derivatives	YES	YES	NO	YES	YES	YES	Toxicant	low reliability	0.509	the predicted compound is outside the Applicability Domain of the model	UNKNOWN	NON-Toxicant	low reliability	0	the predicted compound is outside the Applicability Domain of the model		-	-	FN	Not in Domain	0.232	UNKNOWN	Positive	0.937	TP	Not known precedent reproductive and developmental toxic potential		FN	Positive	63.2	109: cH:n	TP	Positive	77.6	276: N3-N2; 361: cH1:c:cH:n:cH:cH1	TP	Out of Domain	26		UNKNOWN	Inconclusive	43.7	139: cH1:c:cH:n:cH:cH1	UNKNOWN
pyraflufen-ethyl	129630-19-9	phenylpyrazole	NO	NO	NO	NO	NO	NO	Toxicant	low reliability	0.288	the predicted compound is outside the Applicability Domain of the model	UNKNOWN	NON-Toxicant	low reliability	0	the predicted compound is outside the Applicability Domain of the model		-	-	TN	Negative	0.016	TN	Not in Domain	0.122	UNKNOWN	Known precedent reproductive and developmental toxic potential	Alpha aryloxy substituted acetic acid (9c)	FP	Out of Domain	23.6		UNKNOWN	Negative	30.3		TN	Negative	26		TN	Inconclusive	51.3	48: c1:cH:c:c:cH:c1	UNKNOWN
pyridalyl	179101-81-6	unclassified	NO	NO	NO	NO	NO	NO	Toxicant	low reliability	0.246	the predicted compound is outside the Applicability Domain of the model	UNKNOWN	NON-Toxicant	low reliability	0	the predicted compound is outside the Applicability Domain of the model		-	-	TN	Negative	0.045	TN	Not in Domain	0.048	UNKNOWN	Not known precedent reproductive and developmental toxic potential		TN	Inconclusive	56.3	109: cH:n	UNKNOWN	Negative	30.3		TN	Negative	26		TN	Negative	32.1		TN
pyridate	55512-33-9	phenylpyridazine	NO	NO	NO	NO	NO	NO	Toxicant	low reliability	0.44	the predicted compound is outside the Applicability Domain of the model	UNKNOWN	NON-Toxicant	low reliability	0	the predicted compound is outside the Applicability Domain of the model		-	-	TN	Not in Domain	0.382	UNKNOWN	Not in Domain	0.393	UNKNOWN	Not known precedent reproductive and developmental toxic potential		TN	Out of Domain	23.6		UNKNOWN	Inconclusive	46.8	321: C3H2-S3-C2=O	UNKNOWN	Out of Domain	26		UNKNOWN	Out of Domain	32.1		UNKNOWN
pyrimethanil	53112-28-0	anilinopyrimidine	NO	NO	NO	NO	NO	NO	Toxicant	low reliability	0	the predicted compound is outside the Applicability Domain of the model	UNKNOWN	NON-Toxicant	low reliability	0	the predicted compound is outside the Applicability Domain of the model		-	-	TN	Not in Domain	0.111	UNKNOWN	Not in Domain	0.641	UNKNOWN	Not known precedent reproductive and developmental toxic potential		TN	Negative	23.6		TN	Positive	55.5	329: c:cH:c:n:c	FP	Negative	26		TN	Positive	60.5	37: cH:c(:cH)-N3H	FP
pyriofenone	688046-61-9	benzophenone	NO	NO	NO	NO	NO	NO	Toxicant	low reliability	0.448	the predicted compound is outside the Applicability Domain of the model	UNKNOWN	NON-Toxicant	low reliability	0	the predicted compound is outside the Applicability Domain of the model		-	-	TN	Not in Domain	0.302	UNKNOWN	Negative	0.283	TN	Known precedent reproductive and developmental toxic potential	Toluene and small alkyl toluene derivatives (8a)	FP	Inconclusive	56.3	109: cH:n	UNKNOWN	Negative	30.3		TN	Negative	26		TN	Negative	32.1		TN
pyriproxyfen	95737-68-1	juvenile hormone mimics	NO	NO	NO	NO	NO	NO	Toxicant	low reliability	0.45	the predicted compound is outside the Applicability Domain of the model	UNKNOWN	NON-Toxicant	low reliability	0	the predicted compound is outside the Applicability Domain of the model		-	-	TN	Negative	0.093	TN	Negative	0.037	TN	Not known precedent reproductive and developmental toxic potential		TN	Inconclusive	56.3	109: cH:n	UNKNOWN	Negative	30.3		TN	Negative	26		TN	Inconclusive	50.2	79: C3H-C3H2-O	UNKNOWN
pyroxsulam	422556-08-9	triazolopyrimidinsulfonamide	NO	NO	NO	NO	NO	NO	Toxicant	low reliability	0.291	the predicted compound is outside the Applicability Domain of the model	UNKNOWN	NON-Toxicant	low reliability	0	the predicted compound is outside the Applicability Domain of the model		-	-	TN	Negative	0.072	TN	Not in Domain	0.499	UNKNOWN	Not known precedent reproductive and developmental toxic potential		TN	Inconclusive	56.3	109: cH:n	UNKNOWN	Positive	65.3	27: C2-O-C3H3; 212: c:cH:cH:n	FP	Out of Domain	26		UNKNOWN	Out of Domain	32.1		UNKNOWN
quinmerac	90717-03-6	quinoline	NO	NO	NO	NO	NO	NO	Toxicant	good reliability	0.884	the predicted compound is into the Applicability Domain of the model	FP	NON-Toxicant	low reliability	0	the predicted compound is outside the Applicability Domain of the model		-	-	TN	Not in Domain	0.123	UNKNOWN	Not in Domain	0.482	UNKNOWN	Not known precedent reproductive and developmental toxic potential		TN	Inconclusive	56.3	109: cH:n	UNKNOWN	Negative	30.3		TN	Inconclusive	55.1	90: [c.]:[c.]:cH:cH	UNKNOWN	Negative	32.1		TN
quinoclamine	2797-51-5	unclassified	YES	YES	NO	NO	YES	YES	Toxicant	low reliability	0.515	the predicted compound is outside the Applicability Domain of the model	UNKNOWN	NON-Toxicant	low reliability	0	the predicted compound is outside the Applicability Domain of the model		-	-	FN	Not in Domain	0.269	UNKNOWN	Not in Domain	0.736	UNKNOWN	Not known precedent reproductive and developmental toxic potential		FN	Negative	23.6		FN	Positive	76.5	52: C2-C2-N3H2; 87: C2-c1:cH:cH:cH:cH:c1-C2	TP	Out of Domain	26		UNKNOWN	Inconclusive	58.4	76: C2-c:c(-C2):cH:cH:cH; 112: cH:cH:cH:c(:c)-C2=O	UNKNOWN
quizalofop-P	94051-08-8	aryloxphenoxypropionate	NO	NO	NO	NO	NO	NO	Toxicant	low reliability	0.374	the predicted compound is outside the Applicability Domain of the model	UNKNOWN	Toxicant	moderate reliability	0.888	the predicted compound could be out of the Applicability Domain of the model	9	9c	O=C(O)C(Oc3ccc(Oc1nc2ccc(cc2(nc1))Cl)cc3)C	FP	Negative	0.02	TN	Negative	0.292	TN	Known precedent reproductive and developmental toxic potential	Alpha aryloxy substituted acetic acid (9c)	FP	Inconclusive	56.3	109: cH:n	UNKNOWN	Negative	30.3		TN	Inconclusive	55.1	90: [c.]:[c.]:cH:cH	UNKNOWN	Negative	32.1		TN
rescalure	64309-03-1	unclassified	NO	NO	NO	NO	NO	NO	Toxicant	moderate reliability	0.735	the predicted compound could be out of the Applicability Domain of the model	FP	NON-Toxicant	low reliability	0	the predicted compound is outside the Applicability Domain of the model		-	-	TN	Negative	0.106	TN	Not in Domain	0.606	UNKNOWN	Not known precedent reproductive and developmental toxic potential		TN	Positive	64.5	115: C3H3-C2(-O)=O; 128: C3H2-C3H-C2	FP	Inconclusive	45	2: C3H3-C2(-O)=O	UNKNOWN	Negative	26		TN	Negative	32.1		TN
rimsulfuron	122931-48-0	sulfonylurea	NO	NO	NO	NO	NO	NO	Toxicant	low reliability	0.345	the predicted compound is outside the Applicability Domain of the model	UNKNOWN	NON-Toxicant	low reliability	0	the predicted compound is outside the Applicability Domain of the model		-	-	TN	Negative	0.03	TN	Not in Domain	0.449	UNKNOWN	Not known precedent reproductive and developmental toxic potential		TN	Inconclusive	44.7	109: cH:n	UNKNOWN	Positive	55.5	329: c:cH:c:n:c	FP	Out of Domain	26		UNKNOWN	Out of Domain	32.1		UNKNOWN
sedaxane	874967-67-6	pyrazolecarboxamide	NO	NO	NO	NO	NO	NO	NON-Toxicant	low reliability	0.377	the predicted compound is outside the Applicability Domain of the model	UNKNOWN	NON-Toxicant	low reliability	0	the predicted compound is outside the Applicability Domain of the model		-	-	TN	Not in Domain	0.147	UNKNOWN	Not in Domain	0.49	UNKNOWN	Not known precedent reproductive and developmental toxic potential		TN	Inconclusive	56.3	109: cH:n	UNKNOWN	Out of Domain	30.3		UNKNOWN	Out of Domain	26		UNKNOWN	Out of Domain	32.1		UNKNOWN
silthiofam	175217-20-6	thiophene	NO	NO	NO	NO	NO	NO	NON-Toxicant	low reliability	0.241	the predicted compound is outside the Applicability Domain of the model	UNKNOWN	NON-Toxicant	low reliability	0	the predicted compound is outside the Applicability Domain of the model		-	-	TN	Not in Domain	0.294	UNKNOWN	Not in Domain	0.386	UNKNOWN	Not known precedent reproductive and developmental toxic potential		TN	Out of Domain	23.6		UNKNOWN	Out of Domain	30.3		UNKNOWN	Out of Domain	26		UNKNOWN	Out of Domain	32.1		UNKNOWN
sintofen	130561-48-7	unclassified	NO	NO	NO	NO	NO	NO	Toxicant	low reliability	0.38	the predicted compound is outside the Applicability Domain of the model	UNKNOWN	NON-Toxicant	low reliability	0	the predicted compound is outside the Applicability Domain of the model		-	-	TN	Negative	0.095	TN	Negative	0.435	TN	Not known precedent reproductive and developmental toxic potential		TN	Out of Domain	23.6		UNKNOWN	Positive	62.1	276: N3-N2	FP	Negative	26		TN	Inconclusive	50.2	61: Cl-c1:cH:cH:c:cH:cH1	UNKNOWN
spirodiclofen	148477-71-8	tetronic acid	YES	NO	YES	YES	NO	NO	Toxicant	low reliability	0	the predicted compound is outside the Applicability Domain of the model	UNKNOWN	NON-Toxicant	low reliability	0	the predicted compound is outside the Applicability Domain of the model		-	-	FN	Negative	0.129	FN	Negative	0.164	FN	Known precedent reproductive and developmental toxic potential	Polyhalogenated benzene derivatives (8c)	TP	Out of Domain	36.3	11: C2-C3	UNKNOWN	Inconclusive	48.2	51: C3-C2=C2	UNKNOWN	Inconclusive	49.2	79: cH:cH:c:cH:c-Cl	UNKNOWN	Negative	32.1		FN
spiromesifen	283594-90-1	tetronic acid	NO	NO	NO	NO	NO	NO	NON-Toxicant	low reliability	0	the predicted compound is outside the Applicability Domain of the model	UNKNOWN	NON-Toxicant	low reliability	0	the predicted compound is outside the Applicability Domain of the model		-	-	TN	Not in Domain	0.23	UNKNOWN	Not in Domain	0.131	UNKNOWN	Not known precedent reproductive and developmental toxic potential		TN	Positive	65.4	11: C2-C3; 85: C3-C3H2-C2	FP	Inconclusive	48.2	51: C3-C2=C2	UNKNOWN	Negative	26		TN	Negative	32.1		TN
spirotetramat	203313-25-1	tetronic acid	YES	YES	NO	YES	YES	NO	NON-Toxicant	low reliability	0.519	the predicted compound is outside the Applicability Domain of the model	UNKNOWN	NON-Toxicant	low reliability	0	the predicted compound is outside the Applicability Domain of the model		-	-	FN	Not in Domain	0.221	UNKNOWN	Not in Domain	0.035	UNKNOWN	Known precedent reproductive and developmental toxic potential	Toluene and small alkyl toluene derivatives (8a)	TP	Inconclusive	45.1	11: C2-C3	UNKNOWN	Inconclusive	48.2	51: C3-C2=C2	UNKNOWN	Negative	26		TN	Inconclusive	47.9	146: C3H3-c1:cH:cH:c:cH:c1	UNKNOWN
spiroxamine	118134-30-8	spiroketalamine	YES	YES	NO	NO	YES	NO	NON-Toxicant	moderate reliability	0.771	the predicted compound could be out of the Applicability Domain of the model	FN	NON-Toxicant	low reliability	0	the predicted compound is outside the Applicability Domain of the model		-	-	FN	Negative	0.24	TN	Negative	0.131	TN	Not known precedent reproductive and developmental toxic potential		FN	Negative	23.6		TN	Negative	30.3		FN	Negative	26		TN	Inconclusive	48.2	79: C3H-C3H2-O	UNKNOWN
sulcotrione	99105-77-8	triketone	YES	YES	NO	NO	NO	NO	Toxicant	low reliability	0.452	the predicted compound is outside the Applicability Domain of the model	UNKNOWN	NON-Toxicant	low reliability	0	the predicted compound is outside the Applicability Domain of the model		-	-	FN	Not in Domain	0.267	UNKNOWN	Not in Domain	0.626	UNKNOWN	Not known precedent reproductive and developmental toxic potential		FN	Out of Domain	23.6		UNKNOWN	Positive	82.4	99: C3H2-C3H2-C2=O; 227: C3H3-S3(=O)=O	FP	Inconclusive	49.2	79: cH:cH:c:cH:c-Cl	UNKNOWN	Positive	70.9	23: c:cH:cH:c-S3(=O)=O; 107: C3H3-S3(=O)=O	FP
sulfosulfuron	141776-32-1	sulfonylurea	NO	NO	NO	NO	NO	NO	Toxicant	low reliability	0.29	the predicted compound is outside the Applicability Domain of the model	UNKNOWN	NON-Toxicant	low reliability	0	the predicted compound is outside the Applicability Domain of the model		-	-	TN	Negative	0.03	TN	Not in Domain	0.426	UNKNOWN	Not known precedent reproductive and developmental toxic potential		TN	Out of Domain	23.6		UNKNOWN	Positive	78.5	165: N3H-C2-N3H; 329: c:cH:c:n:c	FP	Negative	26		TN	Out of Domain	32.1		UNKNOWN
sulfoxaflor	946578-00-3	sulfoximine	NO	NO	NO	NO	NO	NO	Toxicant	low reliability	0.234	the predicted compound is outside the Applicability Domain of the model	UNKNOWN	NON-Toxicant	low reliability	0	the predicted compound is outside the Applicability Domain of the model		-	-	TN	Negative	0.052	TN	Negative	0.352	TN	Not known precedent reproductive and developmental toxic potential		TN	Inconclusive	56.3	109: cH:n	UNKNOWN	Out of Domain	30.3		UNKNOWN	Out of Domain	26		UNKNOWN	Out of Domain	32.1		UNKNOWN
sulfuryl fluoride	2699-79-8	inorganic	NO	NO	NO	NO	NO	NO	NON-Toxicant	low reliability	0	the predicted compound is outside the Applicability Domain of the model	UNKNOWN	NON-Toxicant	low reliability	0	the predicted compound is outside the Applicability Domain of the model		-	-	TN	Missing Descriptors		UNKNOWN	Missing Descriptors		UNKNOWN	Not covered by current version of the decision tree	Inorganic chemical	UNKNOWN	Out of Domain	23.6		UNKNOWN	Known Negative	30.3		TN	Out of Domain	26		UNKNOWN	Out of Domain	32.1		UNKNOWN
tau-fluvalinate	102851-06-9	pyrethroid	NO	NO	NO	NO	NO	NO	Toxicant	low reliability	0.363	the predicted compound is outside the Applicability Domain of the model	UNKNOWN	NON-Toxicant	low reliability	0	the predicted compound is outside the Applicability Domain of the model		-	-	TN	Not in Domain	0.019	UNKNOWN	Not in Domain	0.015	UNKNOWN	Not known precedent reproductive and developmental toxic potential		TN	Inconclusive	52.4	1: C3H-C3H	UNKNOWN	Out of Domain	30.3		UNKNOWN	Positive	72.1	1: C3H-C3H; 79: cH:cH:c:cH:c-Cl	FP	Out of Domain	32.1		UNKNOWN
tebuconazole	107534-96-3	triazole	YES	YES	NO	NO	YES	YES	Toxicant	moderate reliability	0.752	the predicted compound could be out of the Applicability Domain of the model	TP	Toxicant	EXPERIMENTAL value	1	the predicted compound is into the Applicability Domain of the model	13	13c-2	OC(Cn1ncnc1)(CCc2ccccc2)C(C)(C)C	TP	Not in Domain	0.298	UNKNOWN	Negative	0.349	TN	Known precedent reproductive and developmental toxic potential	Triazole derivatives (13c)	TP	Inconclusive	56.3	109: cH:n	UNKNOWN	Negative	30.3		FN	Negative	26		TN	Positive	79.6	61: Cl-c1:cH:cH:c:cH:cH1; 94: C3H2-n:cH:n	FP
tebufenozide	112410-23-8	diacylhydrazine	NO	NO	NO	NO	NO	NO	NON-Toxicant	low reliability	0	the predicted compound is outside the Applicability Domain of the model	UNKNOWN	NON-Toxicant	moderate reliability	0.762	the predicted compound could be out of the Applicability Domain of the model		-	-	TN	Negative	0.125	TN	Not in Domain	0.557	UNKNOWN	Known precedent reproductive and developmental toxic potential	Toluene and small alkyl toluene derivatives (8a)	FP	Out of Domain	23.6		UNKNOWN	Positive	58.7	268: C3H3-C3H2-c	FP	Inconclusive	62.3	14: cH:cH:c(-C2):cH:cH	UNKNOWN	Out of Domain	32.1		UNKNOWN
tebufenpyrad	119168-77-3	pyrazole	NO	NO	NO	NO	NO	NO	Toxicant	low reliability	0.629	the predicted compound is outside the Applicability Domain of the model	UNKNOWN	NON-Toxicant	low reliability	0	the predicted compound is outside the Applicability Domain of the model		-	-	TN	Not in Domain	0.228	UNKNOWN	Not in Domain	0.479	UNKNOWN	Not known precedent reproductive and developmental toxic potential		TN	Negative	23.6		TN	Positive	86.7	122: cH:c-C3H2-N3H; 268: C3H3-C3H2-c	FP	Negative	26		TN	Negative	32.1		TN
teflubenzuron	83121-18-0	benzoylurea	NO	NO	NO	NO	NO	NO	Toxicant	good reliability	0.875	the predicted compound is into the Applicability Domain of the model	FP	NON-Toxicant	low reliability	0	the predicted compound is outside the Applicability Domain of the model		-	-	TN	Not in Domain	0.01	UNKNOWN	Negative	0.312	TN	Known precedent reproductive and developmental toxic potential	Polyhalogenated benzene derivatives (8c)	FP	Out of Domain	23.6		UNKNOWN	Out of Domain	30.3		UNKNOWN	Out of Domain	26		UNKNOWN	Out of Domain	32.1		UNKNOWN
tefluthrin	79538-32-2	pyrethroid	NO	NO	NO	NO	NO	NO	NON-Toxicant	low reliability	0	the predicted compound is outside the Applicability Domain of the model	UNKNOWN	NON-Toxicant	low reliability	0	the predicted compound is outside the Applicability Domain of the model		-	-	TN	Not in Domain	0.086	UNKNOWN	Not in Domain	0.244	UNKNOWN	Not known precedent reproductive and developmental toxic potential		TN	Inconclusive	45.3	11: C2-C3	UNKNOWN	Inconclusive	47.3	157: c:c:c(-C3H3):c:c	UNKNOWN	Negative	26		TN	Negative	32.1		TN
terbuthylazine	5915-41-3	chlorotriazine	NO	NO	NO	NO	NO	NO	Toxicant	low reliability	0.36	the predicted compound is outside the Applicability Domain of the model	UNKNOWN	NON-Toxicant	low reliability	0	the predicted compound is outside the Applicability Domain of the model		-	-	TN	Negative	0.082	TN	Negative	0.438	TN	Not known precedent reproductive and developmental toxic potential		TN	Out of Domain	23.6		UNKNOWN	Positive	56.1	165: N3H-C2-N3H	FP	Out of Domain	26		UNKNOWN	Out of Domain	32.1		UNKNOWN
tetraconazole	112281-77-3	triazole	NO	NO	NO	NO	NO	NO	Toxicant	low reliability	0.204	the predicted compound is outside the Applicability Domain of the model	UNKNOWN	Toxicant	low reliability	0.33	the predicted compound is outside the Applicability Domain of the model	13	13c-2	n1cnn(c1)CC(c2ccccc2)C	FP	Negative	0.15	TN	Negative	0.245	TN	Known precedent reproductive and developmental toxic potential	Polyhalogenated benzene derivatives (8c); Triazole derivatives (13c)	FP	Positive	65.2	109: cH:n; 122: C3H-C3-F	FP	Negative	30.3		TN	Inconclusive	49.2	79: cH:cH:c:cH:c-Cl	UNKNOWN	Positive	78.3	79: C3H-C3H2-O; 94: C3H2-n:cH:n	FP
thiabendazole	148-79-8	benzimidazole	NO	NO	NO	NO	NO	NO	Toxicant	low reliability	0.371	the predicted compound is outside the Applicability Domain of the model	UNKNOWN	Toxicant	EXPERIMENTAL value	0.85	the predicted compound could be out of the Applicability Domain of the model	6	6b-1-1	n1cscc1c2nc3ccccc3([nH]2)	FP	Negative_EV	0.292	TN	Negative_EV	0.521	TN	Known precedent reproductive and developmental toxic potential	Tubolin interactors.Benzimidazole-like derivatives for precursors (6b-1-1)	FP	Inconclusive	56.3	109: cH:n	UNKNOWN	Known Negative	49.4	330: cH:c(-c):n	TN	Known Negative	55.1	90: [c.]:[c.]:cH:cH	TN	Known Negative	43.2	97: c:nH	TN
thiacloprid	111988-49-9	neonicotinoid	YES	YES	YES	NO	YES	YES	NON-Toxicant	low reliability	0.496	the predicted compound is outside the Applicability Domain of the model	UNKNOWN	NON-Toxicant	low reliability	0	the predicted compound is outside the Applicability Domain of the model		-	-	FN	Not in Domain	0.225	UNKNOWN	Not in Domain	0.388	UNKNOWN	Not known precedent reproductive and developmental toxic potential		FN	Inconclusive	56.3	109: cH:n	UNKNOWN	Negative	30.3		FN	Negative	26		FN	Negative	32.1		TN
thiencarbazone-methyl	317815-83-1	triazolone	NO	NO	NO	NO	NO	NO	NON-Toxicant	low reliability	0.357	the predicted compound is outside the Applicability Domain of the model	UNKNOWN	NON-Toxicant	low reliability	0	the predicted compound is outside the Applicability Domain of the model		-	-	TN	Not in Domain	0.193	UNKNOWN	Not in Domain	0.279	UNKNOWN	Not known precedent reproductive and developmental toxic potential		TN	Out of Domain	23.6		UNKNOWN	Positive	80.8	27: C2-O-C3H3; 276: N3-N2	FP	Negative	26		TN	Negative	32.1		TN
thiodicarb	59669-26-0	carbamate	NO	NO	NO	NO	NO	NO	Toxicant	low reliability	0	the predicted compound is outside the Applicability Domain of the model	UNKNOWN	NON-Toxicant	low reliability	0.527	the predicted compound is outside the Applicability Domain of the model		-	-	TN	Not in Domain	0.243	UNKNOWN	Not in Domain	0.555	UNKNOWN	Not known precedent reproductive and developmental toxic potential		TN	Out of Domain	23.6		UNKNOWN	Out of Domain	30.3		UNKNOWN	Out of Domain	26		UNKNOWN	Out of Domain	32.1		UNKNOWN
thiophanate-methyl	23564-05-8	carbamate	NO	NO	NO	NO	NO	NO	Toxicant	low reliability	0	the predicted compound is outside the Applicability Domain of the model	UNKNOWN	Toxicant	EXPERIMENTAL value	1	the predicted compound is into the Applicability Domain of the model	6	6b-1-2	O=C(OC)NC(Nc1ccccc1(NC(NC(=O)OC)=S))=S	FP	Negative	0.03	TN	Not in Domain	0.506	UNKNOWN	Known precedent reproductive and developmental toxic potential	Tubolin interactors.Benzimidazole-like derivatives for precursors (6b-1-2)	FP	Negative	23.6		TN	Known Positive	93.7	27: C2-O-C3H3; 137: C2=S2; 165: N3H-C2-N3H	FP	Negative	26		TN	Negative	32.1		TN
thiram	137-26-8	dithiocarbamate	NO	NO	NO	NO	NO	NO	NON-Toxicant	low reliability	0	the predicted compound is outside the Applicability Domain of the model	UNKNOWN	Toxicant	EXPERIMENTAL value	0.85	the predicted compound could be out of the Applicability Domain of the model	19	19a	N(C(=S)SSC(NC)=S)C	FP	Negative_EV	0.268	TN	Not in Domain	0.709	UNKNOWN	Known precedent reproductive and developmental toxic potential	Alkyl carbamodi-thioic acids, alkyl sulfonates and perfluorinated compounds (19)	FP	Out of Domain	23.6		UNKNOWN	Known Positive	55.3	137: C2=S2	FP	Known Negative	26		TN	Out of Domain	32.1		UNKNOWN
thymol	89-83-8	unclassified	NO	NO	NO	NO	NO	NO	Toxicant	good reliability	0.896	the predicted compound is into the Applicability Domain of the model	FP	NON-Toxicant	moderate reliability	0.79	the predicted compound could be out of the Applicability Domain of the model		-	-	TN	Negative	0.149	TN	Positive	0.701	FP	Known precedent reproductive and developmental toxic potential	Toluene and small alkyl toluene derivatives (8a)	FP	Inconclusive	56	17: c-OH	UNKNOWN	Negative	30.3		TN	Inconclusive	64.2	75: c:cH:c-OH	UNKNOWN	Negative	32.1		TN
tolclofos-methyl	57018-04-9	organophosphorus	NO	NO	NO	NO	NO	NO	Toxicant	low reliability	0.213	the predicted compound is outside the Applicability Domain of the model	UNKNOWN	Toxicant	moderate reliability	0.768	the predicted compound could be out of the Applicability Domain of the model	1	1b	Organophosphorus compounds	FP	Negative	0.167	TN	Negative	0.339	TN	Not covered by current version of the decision tree	Organophosphorus compounds (1b)	UNKNOWN	Out of Domain	23.6		UNKNOWN	Negative	30.3		TN	Negative	26		TN	Inconclusive	49.9	41: O-P3	UNKNOWN
tolylfluanid	731-27-1	sulphamide	NO	NO	NO	NO	NO	NO	Toxicant	low reliability	0.298	the predicted compound is outside the Applicability Domain of the model	UNKNOWN	NON-Toxicant	low reliability	0	the predicted compound is outside the Applicability Domain of the model		-	-	TN	Negative	0.111	TN	Not in Domain	0.628	UNKNOWN	Known precedent reproductive and developmental toxic potential	Toluene and small alkyl toluene derivatives (8a)	FP	Out of Domain	23.6		UNKNOWN	Out of Domain	30.3		UNKNOWN	Out of Domain	41.9	80: Cl-C3-Cl	UNKNOWN	Out of Domain	32.1		UNKNOWN
topramezone	210631-68-8	benzoylpyrazole	YES	YES	NO	NO	YES	YES	Toxicant	low reliability	0.306	the predicted compound is outside the Applicability Domain of the model	UNKNOWN	NON-Toxicant	low reliability	0	the predicted compound is outside the Applicability Domain of the model		-	-	FN	Not in Domain	0.235	UNKNOWN	Not in Domain	0.379	UNKNOWN	Known precedent reproductive and developmental toxic potential	Toluene and small alkyl toluene derivatives (8a)	TP	Out of Domain	23.6		UNKNOWN	Positive	70.4	227: C3H3-S3(=O)=O	TP	Out of Domain	26		UNKNOWN	Positive	70.9	23: c:cH:cH:c-S3(=O)=O; 107: C3H3-S3(=O)=O	FP
tralkoxydim	87820-88-0	cyclohexanedione	NO	NO	NO	NO	NO	NO	Toxicant	low reliability	0.614	the predicted compound is outside the Applicability Domain of the model	UNKNOWN	NON-Toxicant	low reliability	0	the predicted compound is outside the Applicability Domain of the model		-	-	TN	Not in Domain	0.19	UNKNOWN	Not in Domain	0.433	UNKNOWN	Not known precedent reproductive and developmental toxic potential		TN	Negative	23.6		TN	Negative	30.3		TN	Negative	26		TN	Negative	32.1		TN
triadimenol	55219-65-3	triazole	YES	YES	YES	YES	YES	NO	Toxicant	moderate reliability	0.754	the predicted compound could be out of the Applicability Domain of the model	TP	Toxicant	EXPERIMENTAL value	1	the predicted compound is into the Applicability Domain of the model	13	13c-3	OC(C(Oc1ccc(cc1)Cl)n2ncnc2)C(C)(C)C	TP	Negative	0.113	FN	Not in Domain	0.366	UNKNOWN	Known precedent reproductive and developmental toxic potential	Triazole derivatives (13c)	TP	Positive	82.2	1: C3H-C3H; 109: cH:n	FP	Negative	30.3		FN	Positive	73.1	1: C3H-C3H	TP	Inconclusive	50.2	61: Cl-c1:cH:cH:c:cH:cH1	UNKNOWN
tri-allate	2303-17-5	thiocarbamate	NO	NO	NO	NO	NO	NO	Toxicant	low reliability	0.28	the predicted compound is outside the Applicability Domain of the model	UNKNOWN	NON-Toxicant	low reliability	0	the predicted compound is outside the Applicability Domain of the model		-	-	TN	Negative	0.205	TN	Negative	0.404	TN	Not known precedent reproductive and developmental toxic potential		TN	Out of Domain	23.6		UNKNOWN	Inconclusive	46.8	321: C3H2-S3-C2=O	UNKNOWN	Negative	26		TN	Negative	32.1		TN
triasulfuron	82097-50-5	sulfonylurea	NO	NO	NO	NO	NO	NO	Toxicant	low reliability	0.527	the predicted compound is outside the Applicability Domain of the model	UNKNOWN	NON-Toxicant	low reliability	0	the predicted compound is outside the Applicability Domain of the model		-	-	TN	Negative	0.025	TN	Not in Domain	0.481	UNKNOWN	Not known precedent reproductive and developmental toxic potential		TN	Negative	23.6		TN	Positive	56.1	165: N3H-C2-N3H	FP	Inconclusive	47.3	96: C3H2-Cl	UNKNOWN	Positive	70.4	91: C3H2-Cl	FP
triazoxide	72459-58-6	benzotriazine	NO	NO	NO	NO	NO	NO	Toxicant	low reliability	0	the predicted compound is outside the Applicability Domain of the model	UNKNOWN	Toxicant	EXPERIMENTAL value	0.7	the predicted compound could be out of the Applicability Domain of the model	13	13a	[O-][n+]2nc(nc1ccc(cc12)Cl)n3cncc3	FP	Not in Domain	0.256	UNKNOWN	Not in Domain	0.71	UNKNOWN	Known precedent reproductive and developmental toxic potential	Imidazole derivatives (13a)	FP	Positive	63.2	109: cH:n	FP	Out of Domain	30.3		UNKNOWN	Inconclusive	55.1	90: [c.]:[c.]:cH:cH	UNKNOWN	Out of Domain	32.1		UNKNOWN
tribenuron	106040-48-6	sulfonylurea	NO	NO	NO	NO	NO	NO	Toxicant	low reliability	0.529	the predicted compound is outside the Applicability Domain of the model	UNKNOWN	NON-Toxicant	low reliability	0	the predicted compound is outside the Applicability Domain of the model		-	-	TN	Negative	0.067	TN	Negative	0.33	TN	Not known precedent reproductive and developmental toxic potential		TN	Negative	23.6		TN	Negative	30.3		TN	Negative	26		TN	Negative	32.1		TN
trichlorfon	52-68-6	organophosphorus	NO	NO	NO	NO	NO	NO	NON-Toxicant	low reliability	0.274	the predicted compound is outside the Applicability Domain of the model	UNKNOWN	Toxicant	EXPERIMENTAL value	0.85	the predicted compound could be out of the Applicability Domain of the model	1	1b	Organophosphorus compounds	FP	Negative_EV	0.234	TN	Not in Domain	0.697	UNKNOWN	Not covered by current version of the decision tree	Organophosphorus compounds (1b)	UNKNOWN	Out of Domain	23.6		UNKNOWN	Known Positive	30.3		FP	Known Negative	41.9	80: Cl-C3-Cl	TN	Inconclusive	49.9	41: O-P3	UNKNOWN
triclopyr	55335-06-3	pyridyloxy carboxylates	NO	NO	NO	NO	NO	NO	NON-Toxicant	low reliability	0.306	the predicted compound is outside the Applicability Domain of the model	UNKNOWN	Toxicant	moderate reliability	0.783	the predicted compound could be out of the Applicability Domain of the model	9	9c	O=C(O)COc1ncccc1Cl	FP	Negative	0.126	TN	Negative	0.406	TN	Known precedent reproductive and developmental toxic potential	Alpha aryloxy substituted acetic acid (9c)	FP	Negative	23.6		TN	Known Positive	58.4	233: Cl-c:cH:c:c-O-C3H2-C2=O	FP	Negative	26		TN	Negative	32.1		TN
tricyclazole	41814-78-2	triazolobenzothiazole	NO	NO	NO	NO	NO	NO	Toxicant	low reliability	0.287	the predicted compound is outside the Applicability Domain of the model	UNKNOWN	NON-Toxicant	low reliability	0	the predicted compound is outside the Applicability Domain of the model		-	-	TN	Not in Domain	0.288	UNKNOWN	Not in Domain	0.524	UNKNOWN	Known precedent reproductive and developmental toxic potential	Toluene and small alkyl toluene derivatives (8a); Triazole derivatives (13c)	FP	Inconclusive	56.3	109: cH:n	UNKNOWN	Negative	30.3		TN	Negative	26		TN	Negative	32.1		TN
trifloxystrobin	141517-21-7	strobilurin	NO	NO	NO	NO	NO	NO	NON-Toxicant	low reliability	0	the predicted compound is outside the Applicability Domain of the model	UNKNOWN	NON-Toxicant	low reliability	0	the predicted compound is outside the Applicability Domain of the model		-	-	TN	Negative	0.035	TN	Not in Domain	0.266	UNKNOWN	Not known precedent reproductive and developmental toxic potential		TN	Negative	23.6		TN	Inconclusive	41.4	27: C2-O-C3H3	UNKNOWN	Negative	26		TN	Negative	32.1		TN
triflumizole	68694-11-1	imidazoles	YES	YES	NO	NO	NO	NO	Toxicant	low reliability	0.439	the predicted compound is outside the Applicability Domain of the model	UNKNOWN	Toxicant	EXPERIMENTAL value	0.85	the predicted compound could be out of the Applicability Domain of the model	13	13a	FC(F)(F)c2cc(ccc2(N=C(n1cncc1)COCCC))Cl	TP	Not in Domain	0.039	UNKNOWN	Not in Domain	0.085	UNKNOWN	Known precedent reproductive and developmental toxic potential	Imidazole derivatives (13a)	TP	Positive	63.2	109: cH:n	FP	Inconclusive	50.7	184: c:cH:c:c(:cH)-N2	UNKNOWN	Out of Domain	26		UNKNOWN	Out of Domain	32.1		UNKNOWN
triflumuron	64628-44-0	benzoylurea	NO	NO	NO	NO	NO	NO	NON-Toxicant	low reliability	0	the predicted compound is outside the Applicability Domain of the model	UNKNOWN	NON-Toxicant	low reliability	0.378	the predicted compound is outside the Applicability Domain of the model		-	-	TN	Negative	0.021	TN	Not in Domain	0.56	UNKNOWN	Not known precedent reproductive and developmental toxic potential		TN	Out of Domain	23.6		UNKNOWN	Positive	56.1	165: N3H-C2-N3H	FP	Negative	26		TN	Positive	64.6	37: cH:c(:cH)-N3H	FP
trifluralin	1582-09-8	dinitroaniline	NO	NO	NO	NO	NO	NO	Toxicant	moderate reliability	0.74	the predicted compound could be out of the Applicability Domain of the model	FP	Toxicant	EXPERIMENTAL value	1	the predicted compound is into the Applicability Domain of the model	8	8b	O=[N+]([O-])c1cc(cc(c1)C(F)(F)F)[N+](=O)[O-]	FP	Negative_EV	0.004	TN	Not in Domain	0.434	UNKNOWN	Known precedent reproductive and developmental toxic potential	NO2-alkyl/NO2-benzene derivatives (8b)	FP	Known Negative	23.6		TN	Known Positive	30.3		FP	Known Negative	26		TN	Negative	32.1		TN
triticonazole	131983-72-7	triazole	NO	NO	NO	NO	NO	NO	Toxicant	moderate reliability	0.728	the predicted compound could be out of the Applicability Domain of the model	FP	NON-Toxicant	low reliability	0	the predicted compound is outside the Applicability Domain of the model		-	-	TN	Negative	0.394	TN	Not in Domain	0.652	UNKNOWN	Known precedent reproductive and developmental toxic potential	Triazole derivatives (13c)	FP	Positive	78.9	11: C2-C3; 109: cH:n	FP	Negative	30.3		TN	Negative	26		TN	Positive	79.6	61: Cl-c1:cH:cH:c:cH:cH1; 94: C3H2-n:cH:n	FP
valifenalate	283159-90-0	valinamide carbamate	NO	NO	NO	NO	NO	NO	NON-Toxicant	good reliability	0.883	the predicted compound is into the Applicability Domain of the model	TN	NON-Toxicant	low reliability	0	the predicted compound is outside the Applicability Domain of the model		-	-	TN	Not in Domain	0.058	UNKNOWN	Not in Domain	0.195	UNKNOWN	Not known precedent reproductive and developmental toxic potential		TN	Inconclusive	52.4	1: C3H-C3H	UNKNOWN	Inconclusive	52.7	27: C2-O-C3H3	UNKNOWN	Inconclusive	48.4	1: C3H-C3H	UNKNOWN	Inconclusive	50.2	61: Cl-c1:cH:cH:c:cH:cH1	UNKNOWN
zinc phosphide	1314-84-7	inorganic	NO	NO	NO	NO	NO	NO	NON-Toxicant	low reliability	0	the predicted compound is outside the Applicability Domain of the model	UNKNOWN	Toxicant	low reliability	0.283	the predicted compound is outside the Applicability Domain of the model	1	1a	Metals and metallic derivatives	FP	Missing Descriptors		UNKNOWN	Missing Descriptors		UNKNOWN	Not covered by current version of the decision tree	Inorganic chemical	UNKNOWN	Out of Domain	23.6		UNKNOWN	Out of Domain	30.3		UNKNOWN	Out of Domain	26		UNKNOWN	Out of Domain	32.1		UNKNOWN
zoxamide	156052-68-5	benzamide	NO	NO	NO	NO	NO	NO	Toxicant	low reliability	0.634	the predicted compound is outside the Applicability Domain of the model	UNKNOWN	NON-Toxicant	low reliability	0	the predicted compound is outside the Applicability Domain of the model		-	-	TN	Negative	0.432	TN	Negative	0.221	TN	Known precedent reproductive and developmental toxic potential	Polyhalogenated benzene derivatives (8c)	FP	Inconclusive	45.1	11: C2-C3	UNKNOWN	Negative	30.3		TN	Inconclusive	47.3	96: C3H2-Cl	UNKNOWN	Positive	70.4	91: C3H2-Cl	FP

## Sheet: Table S7_Cat. Cassano (2010)
Table S7: Description of the predicted categories of the PG model and the DART scheme of the OECD (Q)SAR Toolbox, defined by Cassano et al. (Cassano, A., et al. (2010) CAESAR models for developmental toxicity. Chemistry Central journal 4 Suppl 1, S4 DOI: 10.1186/1752-153x-4-s1-s4)
Numer of Categorie	Description
1	Inorganics and derivatives: metals, metallic derivatives, organophosphorusand organosiloxane compounds
2	Estrogen receptor (ER) and androgen receptor (AR) binding compounds
3	Retinoic acid receptor (RAR), aryl hydrocarbon receptor (AhR) binders and prostaglandin receptor agonists
4	Nicotinic acetyl choline receptor (nAChR) binders and acetyl cholineesterase (AChE) inhibitors
6	Opioid receptor binders and tubulin receptor interactors
8	Aromatic compounds with alkyl, multi-halogen and nitro groups
9	Aromatic compounds contain alkyl chain with alcohol, aldehyde, acid functional groups; poly-Cl aryloxy derived acids and esters
10	Aromatic compounds with sulfonamide and urea moieties, phenytoins
11	Aromatic compounds (non-fused ring system) with aliphatic amine moieties
13	Imidazole, nitro imidazoles derivatives, nitro-furfurylideneamino and triazole derivatives
14	Aromatic ring fused cyclic-, heterocyclic derivatives
15	Miscellaneous aromatic chemicals and antibiotics
16	Non-aromatic cyclic hydrocarbon ring, heterocyclic ring contain only oxgen atom and multi Cl single/fused cyclic hydrocarbons
17	Heterocyclic, cyclic compounds contain nitrogen, oxygen/sulfur atoms
19	Alkyl carbamodi-thioic acids, alkyl sulfonates and perfluorinated compounds (PFCs)
21	Vinyl amides, aldehydes, esters and alkyl amides
23	Small- (C1-C4) halo-, multihalo-alkanes, alkyl ether/alkenes and halogenated acetonitriles as well as N, or S related mustards

## Sheet: Table S8_PG
Table S8: Distribution of reliability and AD of the categorized and uncategorized pestizides based on the prediction of the PG model within the pesticide DBpl
Categorized?	Reliability	Applicability domain	Count	Count_%
Uncategorized	EV	inside the AD	1	0.3
	EV	outside the AD	2	0.6
	low	outside the AD	205	66.1
	moderate	could be outside the AD	8	2.6
Categorized	EV	could be outside the AD	10	3.2
	EV	inside the AD	24	7.7
	EV	outside the AD	2	0.6
	low	outside the AD	18	5.8
	moderate	could be outside the AD	26	8.4
	good	inside the AD	14	4.5

## Sheet: Table S9_PG
Table S9: Distribution of predicted categories based on the prediction of the PG model within the pesticide DB
Predicted category	Description	Predicted sub-category	Count
-	-	-	216
1	Inorganics and derivatives: metals, metallic derivatives, organophosphorusand organosiloxane compounds	1a	2
		1b	20
2	Estrogen receptor (ER) and androgen receptor (AR) binding compounds	2b-3-2	1
		2b-4-1	4
		2b-4-2	1
		2b-4-3	1
3	Retinoic acid receptor (RAR), aryl hydrocarbon receptor (AhR) binders and prostaglandin receptor agonists	3b-3	1
4	Nicotinic acetyl choline receptor (nAChR) binders and acetyl cholineesterase (AChE) inhibitors	4b-1-1	2
		4b-1-2	3
		4b-1-3	1
		4b-2	1
6	Opioid receptor binders and tubulin receptor interactors	6b-1	1
		6b-1-1	1
		6b-1-2	1
8	Aromatic compounds with alkyl, multi-halogen and nitro groups	8b	7
		8c	6
		8d-2	2
		8e	1
9	Aromatic compounds contain alkyl chain with alcohol, aldehyde, acid functional groups; poly-Cl aryloxy derived acids and esters	9c	10
10	Aromatic compounds with sulfonamide and urea moieties, phenytoins	10a-3	1
13	Imidazole, nitro imidazoles derivatives, nitro-furfurylideneamino and triazole derivatives	13a	3
		13c-1	1
		13c-2	10
		13c-3	2
14	Aromatic ring fused cyclic-, heterocyclic derivatives	14b-1-1	1
15	Miscellaneous aromatic chemicals and antibiotics	15j	3
19	Alkyl carbamodi-thioic acids, alkyl sulfonates and perfluorinated compounds (PFCs)	19a	2
21	Vinyl amides, aldehydes, esters and alkyl amides (<C4), N-substituted amides, ureas, carbonates, guanidine and carbamates	21b-1c	1
		21b-1f	1
		21b-2	2
23	Small- (C1-C4) halo-, multihalo-alkanes, alkyl ether/alkenes and halogenated acetonitriles as well as N, or S related mustards	23c	1

## Sheet: Table S10_OQTB
Table S10: Distribution of predicted categories based on the prediction of the DART scheme of the OECD (Q)SAR Toolbox within the pesticide DB
Number of Category	Number of Subcategory	Description	Count
-	-	-	174
1		Inorganic chemical	5
	1a	Metal atoms were identified, Metals	1
	1b	Organophosphorus compounds	13
2	2b-4	Non-steroid nucleus derived estrogen receptor (ER) and androgen receptor (AR), N-aryl substituted urea, carbamide and amide derived androgen receptor (AR)	12
4	4b-1	O-aryl carbamates	7
6	6b-1	Tubolin interactors.Benzimidazole-like derivatives for metabolites	1
	6b-1-1	Tubolin interactors.Benzimidazole-like derivatives for precursors	1
	6b-1-2	Tubolin interactors.Benzimidazole-like derivatives for precursors	1
8	8a	Toluene and small alkyl toluene derivatives	29
	8b	NO2-alkyl/NO2-benzene derivatives	8
	8c	Polyhalogenated benzene derivatives	23
	8e	Dihalogen-, dinitro-phenol and their ester derivatives	1
9	9c	Alpha aryloxy substituted acetic acid	14
11	11a	Arylethanamine-like derivatives	1
13	13a	Imidazole derivatives	3
	13c	Triazole derivatives	23
15		Miscellaneous aromatic chemicals and antibiotics	2
16	16b	Tridemorph derivatives	1
17	17c	Piperazine-, dioxane-, morpholine-, tetrahydrothiopyran-like derivatives and cyclohexanamine	1
19		Alkyl carbamodi-thioic acids, alkyl sulfonates and perfluorinated compounds	1
21	21b2	O-(methylamino)carbonyl derived carbamates	2

[truncated: 7 more sheets: Table S11_Leadscope, Table S12_Leadscope, Table S13_Leadscope, Table S14_CU, Table S15_CU, Table S16_CU, Table S17_Comp]
